# Supplementary material for: 2,3-Bis(prop-2-yn­yloxy)naphthalene
Source: Acta Crystallogr Sect E Struct Rep Online. 2008 Nov 20;64(Pt 12):o2383. doi: 10.1107/S1600536808037549 (PMC2960027; doi:10.1107/S1600536808037549)
Supplement: Supplementary file 2 [file e-64-o2383-Isup2.hkl]

# 
# h,k,l, Fc-squared, Fo-squared, sigma(Fo-squared) and status flag 
# 
data_I
_shelx_title ' 1 in Pbca' 
_shelx_refln_list_code          4 
_shelx_F_calc_maximum      224.99 
_exptl_crystal_F_000       992.00 
_reflns_d_resolution_high  0.8410 
 
loop_ 
 _symmetry_equiv_pos_as_xyz 
 'x, y, z' 
 '-x+1/2, -y, z+1/2' 
 '-x, y+1/2, -z+1/2' 
 'x+1/2, -y+1/2, -z' 
 '-x, -y, -z' 
 'x-1/2, y, -z-1/2' 
 'x, -y-1/2, z-1/2' 
 '-x-1/2, y-1/2, z' 
 
_cell_length_a     8.2921 
_cell_length_b     9.0457 
_cell_length_c    33.0705 
_cell_angle_alpha  90.000 
_cell_angle_beta   90.000 
_cell_angle_gamma  90.000 
 
_shelx_F_squared_multiplier     1.000 
 
loop_ 
 _refln_index_h 
 _refln_index_k 
 _refln_index_l 
 _refln_F_squared_calc 
 _refln_F_squared_meas 
 _refln_F_squared_sigma 
 _refln_observed_status 
   2   0   0    50621.43    36565.79    687.84 o 
   4   0   0     4789.18     4753.81    238.70 o 
   6   0   0       87.42       98.37      4.89 o 
   8   0   0      540.35      538.11     26.77 o 
   2   1   0    10784.08    10667.29    247.10 o 
   4   1   0     2790.09     2795.15     38.38 o 
   6   1   0      139.74      152.35      4.59 o 
   8   1   0       10.77        4.14      6.36 o 
   0   2   0      233.65      226.41     17.56 o 
   2   2   0    10280.10     9881.66    127.74 o 
   4   2   0     1381.38     1352.48     20.23 o 
   6   2   0        0.00        1.56      2.03 o 
   8   2   0      144.64      146.07      9.84 o 
   2   3   0     1172.22     1185.50     40.66 o 
   4   3   0        6.69        8.83      3.13 o 
   6   3   0       48.36       42.49      3.55 o 
   8   3   0      111.30      138.40      9.93 o 
   0   4   0      552.57      542.13     14.28 o 
   2   4   0        2.69        4.77      1.70 o 
   4   4   0      800.79      761.36     16.77 o 
   6   4   0      252.46      279.75     11.11 o 
   8   4   0       76.22       84.94     18.60 o 
   2   5   0     5328.24     5490.10     84.69 o 
   4   5   0        0.05        0.00      2.45 o 
   6   5   0      432.21      437.82     12.52 o 
   8   5   0       35.02       34.61     11.65 o 
   0   6   0      448.43      454.43     19.19 o 
   2   6   0      521.13      538.57     11.34 o 
   4   6   0      594.96      580.72     12.58 o 
   6   6   0      373.19      356.67     14.44 o 
   8   6   0        1.59        0.00      9.58 o 
   2   7   0      142.97      131.63      5.55 o 
   4   7   0       39.46       37.25      4.75 o 
   6   7   0        2.56        8.73      3.82 o 
   0   8   0      267.85      306.68     16.75 o 
   2   8   0      248.89      271.26     11.15 o 
   4   8   0        9.23       12.40      5.24 o 
   6   8   0       12.75       10.83      5.55 o 
   2   9   0      273.19      294.87     12.48 o 
   4   9   0       98.94      111.26      7.32 o 
   0  10   0      198.03      222.41     16.79 o 
   2  10   0        0.45        0.00      4.25 o 
   1   1   1     9102.53     8691.05     79.40 o 
   2   1   1    23395.52    21330.09    193.64 o 
   3   1   1      465.43      482.96      5.76 o 
   4   1   1      435.45      436.97      7.87 o 
   5   1   1       11.65       12.56      1.30 o 
   6   1   1     1601.83     1583.61     15.44 o 
   7   1   1       26.51       26.78      2.26 o 
   8   1   1        0.78        0.00      5.69 o 
   9   1   1        1.69        5.06      4.96 o 
   0   2   1     1122.96     1056.03     15.09 o 
   1   2   1      487.28      447.46      5.30 o 
   2   2   1      771.48      651.64      7.72 o 
   3   2   1      586.87      540.37      6.52 o 
   4   2   1      381.61      420.83      5.73 o 
   5   2   1        3.83        4.68      1.33 o 
   6   2   1      338.26      308.82      4.96 o 
   7   2   1        6.05        1.36      1.90 o 
   8   2   1       13.34       15.55      4.03 o 
   9   2   1        0.67        2.89      4.94 o 
   1   3   1      408.81      378.56      5.05 o 
   2   3   1      152.57      149.07      3.24 o 
   3   3   1        9.39        9.09      1.36 o 
   4   3   1       12.46       13.39      1.33 o 
   5   3   1        2.75        0.26      1.41 o 
   6   3   1        4.75        2.55      1.80 o 
   7   3   1       10.55       12.98      2.58 o 
   8   3   1       44.55       56.99      5.59 o 
   9   3   1        1.69        0.85      6.65 o 
   0   4   1     3194.70     3512.97     76.55 o 
   1   4   1       16.00       17.43      2.08 o 
   2   4   1      120.05      119.29      2.86 o 
   3   4   1       38.50       44.71      2.00 o 
   4   4   1     1424.33     1389.53     15.55 o 
   5   4   1       21.53       18.03      1.90 o 
   6   4   1       57.24       57.39      3.43 o 
   7   4   1       66.45       52.48      3.72 o 
   8   4   1       21.71       31.42      4.79 o 
   9   4   1       18.38       14.14      5.93 o 
   1   5   1     1288.62     1424.81     20.02 o 
   2   5   1       30.53       34.24      2.08 o 
   3   5   1       30.68       42.33      2.21 o 
   4   5   1      431.47      422.86      6.76 o 
   5   5   1        0.14        0.26      2.05 o 
   6   5   1       72.10       83.25      3.91 o 
   7   5   1       41.22       37.67      3.91 o 
   8   5   1       55.70       55.46      9.96 o 
   0   6   1      104.66      122.80      6.18 o 
   1   6   1       80.24       85.49      3.47 o 
   2   6   1       14.91       11.01      1.81 o 
   3   6   1       92.29       98.24      3.37 o 
   4   6   1     1261.71     1255.28     15.36 o 
   5   6   1       72.22       80.92      4.45 o 
   6   6   1       43.40       42.53      3.69 o 
   7   6   1        0.96        3.85      3.71 o 
   8   6   1        0.83        0.00      6.26 o 
   1   7   1      170.44      177.41      5.88 o 
   2   7   1      238.65      243.46      6.02 o 
   3   7   1       47.14       47.39      2.99 o 
   4   7   1      139.75      135.45      4.66 o 
   5   7   1       50.84       48.92      3.54 o 
   6   7   1       47.46       55.33      4.29 o 
   7   7   1        6.58        3.53      3.33 o 
   0   8   1      569.48      557.02     17.31 o 
   1   8   1       14.42       15.32      2.91 o 
   2   8   1       20.72       20.09      2.95 o 
   3   8   1       36.00       43.29      3.00 o 
   4   8   1        7.95       13.06      2.78 o 
   5   8   1        8.21        8.36      2.84 o 
   6   8   1        1.48        1.53      3.09 o 
   1   9   1       20.88       21.95      3.34 o 
   2   9   1        1.03        3.16      2.86 o 
   3   9   1        2.10        0.29      2.52 o 
   4   9   1       70.84       76.00      4.26 o 
   5   9   1        1.20        1.58      3.00 o 
   0  10   1      227.87      241.51     17.71 o 
   1  10   1        1.35        0.00      2.79 o 
   2  10   1       60.26       57.21      4.59 o 
   3  10   1       26.36       28.89      3.88 o 
   1   0   2      791.25      804.98     16.67 o 
   2   0   2    17122.71    15304.10    237.45 o 
   3   0   2      468.57      418.56      6.44 o 
   4   0   2      675.48      713.26     11.53 o 
   5   0   2      182.28      187.20      4.46 o 
   6   0   2      349.98      342.65      6.97 o 
   7   0   2      240.76      247.33      8.62 o 
   8   0   2      254.16      239.10     17.51 o 
   9   0   2       87.08       78.80     16.32 o 
   1   1   2        0.94        0.76      0.57 o 
   2   1   2     1850.49     1969.67     20.68 o 
   3   1   2     1780.64     1807.47     17.82 o 
   4   1   2      383.44      375.10      5.53 o 
   5   1   2     1353.22     1428.03     15.46 o 
   6   1   2        0.68        2.36      1.56 o 
   7   1   2      321.83      315.77      6.00 o 
   8   1   2        0.39        0.00      3.98 o 
   9   1   2       39.02       47.80      7.98 o 
   0   2   2     4266.56     4337.67     76.32 o 
   1   2   2      144.09      109.81      1.99 o 
   2   2   2     2305.61     2289.79     23.87 o 
   3   2   2      508.81      563.46      6.75 o 
   4   2   2      447.37      425.83      5.75 o 
   5   2   2        0.13        0.00      1.27 o 
   6   2   2       84.93       93.02      2.94 o 
   7   2   2       17.55       15.83      2.13 o 
   8   2   2       49.33       47.73      5.20 o 
   9   2   2        2.29        5.40      5.63 o 
   1   3   2       54.48       59.15      1.93 o 
   2   3   2     1503.80     1532.38     15.01 o 
   3   3   2      538.43      519.09      6.69 o 
   4   3   2      237.73      224.97      3.99 o 
   5   3   2      176.73      179.63      3.71 o 
   6   3   2       34.85       29.36      2.20 o 
   7   3   2       49.41       47.97      2.86 o 
   8   3   2       21.18       22.13      3.47 o 
   9   3   2       20.86       15.07      5.16 o 
   0   4   2     1690.50     1684.08     39.09 o 
   1   4   2       11.82        8.76      1.22 o 
   2   4   2      625.45      650.44      8.61 o 
   3   4   2       10.45        7.47      1.40 o 
   4   4   2      429.02      445.16      6.22 o 
   5   4   2        0.14        1.53      1.73 o 
   6   4   2      115.72      117.76      4.15 o 
   7   4   2      214.10      210.67      7.84 o 
   8   4   2        0.01        3.63      3.24 o 
   9   4   2      106.02      102.45     12.22 o 
   1   5   2     2552.71     2602.16     28.20 o 
   2   5   2       10.62        9.67      1.49 o 
   3   5   2        2.42        4.56      1.51 o 
   4   5   2      729.56      716.74     11.51 o 
   5   5   2       12.42       14.57      2.21 o 
   6   5   2      470.75      476.58     10.72 o 
   7   5   2        6.95        9.86      3.46 o 
   8   5   2        7.70        7.15      3.90 o 
   0   6   2        0.30        0.00      2.19 o 
   1   6   2      102.71       98.26      3.83 o 
   2   6   2        4.00        3.09      2.22 o 
   3   6   2     1078.11     1080.00     18.94 o 
   4   6   2       30.83       26.40      2.59 o 
   5   6   2      913.92      944.15     14.91 o 
   6   6   2       52.25       58.22      4.45 o 
   7   6   2       37.19       24.15      3.93 o 
   8   6   2        2.72        7.15      4.91 o 
   1   7   2      397.27      373.52      8.21 o 
   2   7   2      265.69      275.38      6.09 o 
   3   7   2     1416.58     1449.03     19.25 o 
   4   7   2      165.10      160.50      5.97 o 
   5   7   2      410.93      424.30     12.34 o 
   6   7   2        0.02        2.35      3.30 o 
   7   7   2       10.96        9.35      3.60 o 
   0   8   2       15.49       11.05      4.39 o 
   1   8   2       24.01       20.91      3.03 o 
   2   8   2       92.66       91.04      4.32 o 
   3   8   2        1.40        0.00      2.14 o 
   4   8   2        4.65        3.03      2.46 o 
   5   8   2        0.13        0.37      4.09 o 
   6   8   2        0.17        0.00      3.13 o 
   1   9   2      201.79      205.22      7.11 o 
   2   9   2      190.35      199.70      7.15 o 
   3   9   2        7.03        4.63      2.63 o 
   4   9   2        1.05        1.37      2.72 o 
   5   9   2        1.05        0.00      2.67 o 
   0  10   2       19.95       26.45      5.19 o 
   1  10   2        1.46        2.91      2.91 o 
   2  10   2       47.02       43.37      4.09 o 
   3  10   2       29.00       20.49      3.56 o 
   1   1   3     1300.18     1265.71     14.20 o 
   2   1   3     1999.25     2095.94     23.85 o 
   3   1   3      468.96      463.52      5.60 o 
   4   1   3      298.02      303.67      4.41 o 
   5   1   3      145.47      141.54      3.58 o 
   6   1   3      260.54      281.34      4.28 o 
   7   1   3        9.37       10.60      3.02 o 
   8   1   3      107.28      101.09      6.18 o 
   9   1   3        4.40       10.62      4.74 o 
   0   2   3      504.60      509.26      8.17 o 
   1   2   3     1849.68     1837.04     19.11 o 
   2   2   3      252.79      255.65      3.63 o 
   3   2   3      689.78      749.91      8.46 o 
   4   2   3      824.31      806.07      9.31 o 
   5   2   3      173.47      177.10      3.72 o 
   6   2   3       38.68       39.44      2.13 o 
   7   2   3       19.80       18.07      2.63 o 
   8   2   3        0.10        4.86      3.24 o 
   9   2   3        4.00        0.00      6.75 o 
   1   3   3      344.32      364.32      5.00 o 
   2   3   3      443.02      436.24      5.77 o 
   3   3   3      441.87      426.71      6.41 o 
   4   3   3        3.35        1.83      1.23 o 
   5   3   3      369.96      362.56      5.86 o 
   6   3   3       81.83       80.72      2.90 o 
   7   3   3      149.69      142.55      5.33 o 
   8   3   3        9.65        9.78      3.18 o 
   9   3   3        0.79        0.29      6.91 o 
   0   4   3      500.28      502.04     13.67 o 
   1   4   3       29.24       29.56      2.02 o 
   2   4   3      325.24      310.75      5.53 o 
   3   4   3      308.69      310.36      5.07 o 
   4   4   3      272.08      249.62      4.56 o 
   5   4   3      190.71      188.44      4.50 o 
   6   4   3      110.07      119.36      4.75 o 
   7   4   3       39.74       46.24      3.05 o 
   8   4   3       13.45       15.81      3.68 o 
   9   4   3        0.03        0.00      5.24 o 
   1   5   3       56.76       62.65      2.65 o 
   2   5   3       96.72       94.50      3.03 o 
   3   5   3        1.13        0.00      1.45 o 
   4   5   3        0.61        0.00      1.85 o 
   5   5   3      167.82      163.46      4.53 o 
   6   5   3       10.41       13.48      2.81 o 
   7   5   3      158.36      149.08      5.75 o 
   8   5   3       13.75       19.41      4.32 o 
   0   6   3       88.33       94.78      4.83 o 
   1   6   3      269.10      261.60      5.70 o 
   2   6   3       18.16        8.29      1.91 o 
   3   6   3      530.23      523.78      8.68 o 
   4   6   3       73.70       71.28      3.39 o 
   5   6   3      356.54      378.95      8.21 o 
   6   6   3      574.68      559.84     12.56 o 
   7   6   3        7.80        8.57      3.22 o 
   8   6   3        6.12       13.14      7.41 o 
   1   7   3       26.78       28.69      2.80 o 
   2   7   3      780.84      732.10     11.14 o 
   3   7   3       81.91       77.93      3.66 o 
   4   7   3      501.41      516.78      9.26 o 
   5   7   3        3.73        3.18      3.26 o 
   6   7   3       29.01       26.57      3.55 o 
   7   7   3        3.45        9.14      4.05 o 
   0   8   3      105.63      115.80     10.46 o 
   1   8   3       66.37       68.95      4.15 o 
   2   8   3      218.89      220.58      6.58 o 
   3   8   3      246.64      258.27      6.31 o 
   4   8   3       10.34        8.64      2.65 o 
   5   8   3       84.53      104.39      4.82 o 
   6   8   3       14.47       15.46      3.38 o 
   1   9   3        1.42        2.58      2.57 o 
   2   9   3        1.29        0.00      2.34 o 
   3   9   3       71.56       84.42      4.48 o 
   4   9   3       10.66        7.01      2.96 o 
   5   9   3        6.73       12.08      4.96 o 
   0  10   3       66.11       73.11     12.42 o 
   1  10   3        4.73        4.14      2.86 o 
   2  10   3        6.89        8.19      2.98 o 
   3  10   3       12.16       17.29      3.38 o 
   0   0   4    24934.87    21030.05    399.53 o 
   1   0   4     6910.67     6755.12     86.21 o 
   2   0   4     6792.51     7008.27     90.98 o 
   3   0   4       47.21       39.63      1.85 o 
   4   0   4      172.02      167.46      3.80 o 
   5   0   4        0.72        2.33      1.55 o 
   6   0   4      200.21      211.47      5.23 o 
   7   0   4       21.67       24.54      4.02 o 
   8   0   4      305.52      307.67     11.29 o 
   9   0   4       30.17       23.50      7.58 o 
   1   1   4    15402.78    14262.41    132.55 o 
   2   1   4     6414.39     5922.26     59.42 o 
   3   1   4     2136.01     2104.69     20.77 o 
   4   1   4     1118.53     1161.51     12.47 o 
   5   1   4        3.32        0.32      1.47 o 
   6   1   4        2.80        4.65      1.41 o 
   7   1   4       14.80       11.79      2.54 o 
   8   1   4       14.43       13.42      3.32 o 
   9   1   4        0.90        8.05      5.73 o 
   0   2   4     3162.12     3241.15     42.81 o 
   1   2   4     4842.86     4647.99     66.21 o 
   2   2   4      969.85      919.88     11.43 o 
   3   2   4     1068.54     1130.43     11.97 o 
   4   2   4     2235.46     2413.38     23.97 o 
   5   2   4      911.46      969.80     10.63 o 
   6   2   4      273.55      259.30      5.39 o 
   7   2   4       17.41       13.74      2.39 o 
   8   2   4       37.94       39.55      3.91 o 
   9   2   4       14.33        9.63      6.02 o 
   1   3   4       62.69       58.53      1.79 o 
   2   3   4      160.76      152.67      2.91 o 
   3   3   4      422.24      433.02      6.16 o 
   4   3   4       45.49       52.88      1.99 o 
   5   3   4       27.99       25.72      2.04 o 
   6   3   4      165.63      168.33      5.58 o 
   7   3   4      114.53      117.10      4.94 o 
   8   3   4       63.39       63.04      4.63 o 
   9   3   4        0.11        6.28      4.69 o 
   0   4   4      590.08      600.00     12.64 o 
   1   4   4        5.15        4.44      1.18 o 
   2   4   4        4.91        6.41      1.42 o 
   3   4   4      118.91      127.77      3.06 o 
   4   4   4        0.07        0.00      1.32 o 
   5   4   4      115.45      115.24      3.73 o 
   6   4   4       73.99       79.70      3.97 o 
   7   4   4        8.73       10.33      2.72 o 
   8   4   4        0.17        4.55      3.26 o 
   9   4   4        5.74       10.92      6.23 o 
   1   5   4      480.39      496.82      7.62 o 
   2   5   4      175.24      168.06      4.04 o 
   3   5   4      280.80      284.02      5.61 o 
   4   5   4        6.59        2.41      2.03 o 
   5   5   4        0.74        0.36      1.97 o 
   6   5   4       48.88       44.69      3.65 o 
   7   5   4      258.77      280.33      7.91 o 
   8   5   4       95.13      109.66     11.96 o 
   0   6   4       49.23       42.92      6.64 o 
   1   6   4      227.60      231.00      5.26 o 
   2   6   4       83.69       97.75      3.41 o 
   3   6   4      478.49      460.11      8.00 o 
   4   6   4      962.65      947.01     13.40 o 
   5   6   4       90.98       91.85      3.94 o 
   6   6   4      551.06      536.61     11.69 o 
   7   6   4       53.70       46.92      3.88 o 
   8   6   4       24.62       31.26      8.29 o 
   1   7   4      195.03      198.14      5.75 o 
   2   7   4       33.20       29.57      2.76 o 
   3   7   4       61.85       75.29      3.48 o 
   4   7   4       39.24       38.25      3.01 o 
   5   7   4       94.45       96.26      4.40 o 
   6   7   4        5.65        7.11      2.88 o 
   7   7   4        0.04        0.00      3.54 o 
   0   8   4      224.20      227.79     10.13 o 
   1   8   4       13.40       12.98      2.58 o 
   2   8   4      105.60      100.62      4.20 o 
   3   8   4       19.65       19.41      3.31 o 
   4   8   4       14.16       11.19      2.55 o 
   5   8   4        1.21        0.00      2.63 o 
   6   8   4       21.26       29.36      4.00 o 
   1   9   4       42.52       49.16      4.15 o 
   2   9   4       49.99       55.35      3.84 o 
   3   9   4       27.39       32.49      4.07 o 
   4   9   4        5.84        7.10      2.97 o 
   5   9   4        0.06        0.00      4.19 o 
   0  10   4        6.84        3.45      4.07 o 
   1  10   4       67.95       75.38      4.91 o 
   2  10   4        5.84        3.47      2.95 o 
   3  10   4        0.13        0.00      3.00 o 
   1   1   5     2807.40     2880.78     24.20 o 
   2   1   5    27307.37    25177.15    304.39 o 
   3   1   5     4849.95     4844.63     45.93 o 
   4   1   5      963.50     1001.45     10.33 o 
   5   1   5      202.89      185.32      3.31 o 
   6   1   5      398.82      385.94      5.92 o 
   7   1   5       30.68       30.16      2.75 o 
   8   1   5        3.65        0.52      2.44 o 
   9   1   5       11.38        4.10      5.05 o 
   0   2   5     1524.40     1736.59     23.80 o 
   1   2   5      166.45      127.44      2.38 o 
   2   2   5       41.01       49.89      1.60 o 
   3   2   5      951.73      951.96     11.91 o 
   4   2   5        5.57        8.82      1.89 o 
   5   2   5       63.81       66.75      2.11 o 
   6   2   5      107.94      119.24      3.74 o 
   7   2   5       57.33       52.31      3.14 o 
   8   2   5        0.41        0.00      2.84 o 
   9   2   5       19.80       17.25      5.54 o 
   1   3   5       82.63       76.77      2.06 o 
   2   3   5      555.38      632.71      8.24 o 
   3   3   5      193.36      204.39      3.57 o 
   4   3   5        6.24        6.20      1.23 o 
   5   3   5      171.59      175.20      4.12 o 
   6   3   5        1.34        0.00      1.70 o 
   7   3   5        0.59        1.36      3.02 o 
   8   3   5       12.65        9.18      4.05 o 
   9   3   5        1.55        0.00      4.44 o 
   0   4   5     3135.62     3357.07     67.98 o 
   1   4   5      218.70      230.48      4.08 o 
   2   4   5       26.76       39.13      2.01 o 
   3   4   5      576.65      559.42      8.17 o 
   4   4   5        7.32        4.49      1.46 o 
   5   4   5      578.96      579.93      8.92 o 
   6   4   5       43.14       39.10      4.70 o 
   7   4   5        2.21        1.32      2.63 o 
   8   4   5       50.39       51.19      4.86 o 
   9   4   5        5.74       18.78      7.43 o 
   1   5   5      307.05      322.82      5.70 o 
   2   5   5       46.20       46.40      2.32 o 
   3   5   5      164.57      154.58      5.65 o 
   4   5   5       71.40       71.20      3.03 o 
   5   5   5       16.60       14.85      2.03 o 
   6   5   5       53.66       52.46      3.68 o 
   7   5   5        6.23        9.67      3.12 o 
   8   5   5       44.14       56.32      4.47 o 
   0   6   5      190.12      180.19      6.65 o 
   1   6   5        0.03        0.00      1.45 o 
   2   6   5       10.68        7.49      2.35 o 
   3   6   5       86.12       76.65      3.26 o 
   4   6   5        2.25        0.00      2.12 o 
   5   6   5      292.53      305.68      6.65 o 
   6   6   5       38.14       37.89      3.87 o 
   7   6   5       30.73       29.31      4.20 o 
   8   6   5        5.48       10.82      3.91 o 
   1   7   5       10.13       15.01      2.62 o 
   2   7   5       73.69       68.28      3.44 o 
   3   7   5       29.16       29.06      2.66 o 
   4   7   5      168.49      176.59      5.26 o 
   5   7   5        0.96        2.43      3.51 o 
   6   7   5       19.49       15.00      3.28 o 
   7   7   5        3.85       10.52      4.07 o 
   0   8   5      438.27      474.12     15.80 o 
   1   8   5       62.44       61.42      3.92 o 
   2   8   5      143.87      143.82      4.98 o 
   3   8   5        9.73       11.12      2.31 o 
   4   8   5        5.81        8.55      2.42 o 
   5   8   5        6.44        8.82      2.82 o 
   6   8   5        9.99       13.92      3.44 o 
   1   9   5        5.28        7.16      3.03 o 
   2   9   5        6.90        4.51      2.62 o 
   3   9   5       64.88       65.15      3.87 o 
   4   9   5        0.27        3.58      3.95 o 
   5   9   5        2.49        1.83      3.94 o 
   0  10   5        2.29        0.50      3.79 o 
   1  10   5       21.92       23.31      3.81 o 
   2  10   5       36.37       35.17      3.95 o 
   3  10   5        0.02        0.00      2.80 o 
   0   0   6      254.34      269.89      6.61 o 
   1   0   6     2962.26     2754.46     32.70 o 
   2   0   6     4362.11     4289.36     60.95 o 
   3   0   6     2082.71     2021.43     32.48 o 
   4   0   6     1767.38     1838.08     26.49 o 
   5   0   6       11.04       15.38      1.68 o 
   6   0   6      710.41      699.11     13.12 o 
   7   0   6       29.19       29.19      4.55 o 
   8   0   6      586.71      583.05     14.69 o 
   9   0   6      252.31      261.70     14.67 o 
   1   1   6    20515.37    19496.32    159.14 o 
   2   1   6    18345.51    17954.79    153.67 o 
   3   1   6     2579.36     2682.41     29.47 o 
   4   1   6     1601.11     1566.61     15.25 o 
   5   1   6      247.90      255.69      3.98 o 
   6   1   6       20.94       22.80      2.61 o 
   7   1   6      111.05      117.93      4.25 o 
   8   1   6       55.02       53.41      3.59 o 
   9   1   6       69.37       98.20      8.20 o 
   0   2   6     5129.94     5264.85     68.86 o 
   1   2   6     1271.76     1218.67     13.31 o 
   2   2   6      923.17      961.25     11.08 o 
   3   2   6      672.42      633.52      9.08 o 
   4   2   6     4570.21     4769.85     45.58 o 
   5   2   6       19.31       16.19      1.61 o 
   6   2   6      199.17      184.41      4.35 o 
   7   2   6       58.93       58.89      3.35 o 
   8   2   6        4.66        2.11      2.46 o 
   9   2   6        4.34        3.36      6.79 o 
   1   3   6      326.41      325.39      4.70 o 
   2   3   6     1248.39     1284.84     17.60 o 
   3   3   6       71.29       86.62      2.61 o 
   4   3   6      569.10      598.35      8.49 o 
   5   3   6        0.02        0.00      1.41 o 
   6   3   6       54.32       56.01      2.93 o 
   7   3   6        9.63        9.70      4.02 o 
   8   3   6       61.12       60.28      4.52 o 
   9   3   6       16.58       10.57      4.91 o 
   0   4   6     4509.23     5411.83    104.66 o 
   1   4   6      112.27      120.18      3.68 o 
   2   4   6      840.42      922.45     11.01 o 
   3   4   6       77.21       67.38      2.55 o 
   4   4   6       19.59       21.21      2.04 o 
   5   4   6       13.63       14.30      2.03 o 
   6   4   6        2.20        2.22      2.01 o 
   7   4   6        8.50       13.53      3.33 o 
   8   4   6        7.92        4.54      3.57 o 
   9   4   6       45.91       47.68      6.86 o 
   1   5   6       10.53       12.35      1.56 o 
   2   5   6       49.99       39.84      3.09 o 
   3   5   6      278.14      282.28      5.59 o 
   4   5   6       99.46       96.51      3.21 o 
   5   5   6        9.84        9.75      2.19 o 
   6   5   6       41.44       37.31      3.44 o 
   7   5   6       92.17       91.83      5.11 o 
   8   5   6       24.13       25.17      4.30 o 
   0   6   6      649.21      627.73     14.60 o 
   1   6   6       58.53       53.32      2.61 o 
   2   6   6        0.61        0.66      1.89 o 
   3   6   6       17.27       19.07      3.10 o 
   4   6   6       44.31       44.34      2.97 o 
   5   6   6        9.03        8.53      2.47 o 
   6   6   6       45.55       55.56      4.14 o 
   7   6   6       14.39       24.94      6.49 o 
   8   6   6        1.88        1.99      3.96 o 
   1   7   6      374.22      365.91      8.21 o 
   2   7   6        8.44       10.98      2.36 o 
   3   7   6      329.97      303.02      6.57 o 
   4   7   6       21.62       18.99      2.52 o 
   5   7   6       74.10       75.46      4.09 o 
   6   7   6        7.59        8.54      3.49 o 
   7   7   6       25.48       39.08      4.61 o 
   0   8   6      571.27      508.49     16.93 o 
   1   8   6       82.72       86.76      4.31 o 
   2   8   6      695.83      660.67     11.65 o 
   3   8   6       17.69       16.35      3.06 o 
   4   8   6       32.07       31.11      2.91 o 
   5   8   6       10.15       12.15      3.25 o 
   6   8   6      141.85      146.22      6.46 o 
   1   9   6      205.85      197.30      6.67 o 
   2   9   6       96.17       90.89      4.68 o 
   3   9   6        1.29        0.00      2.27 o 
   4   9   6       17.25       20.06      3.13 o 
   5   9   6        6.61        7.75      3.47 o 
   0  10   6        0.84        0.00      3.42 o 
   1  10   6      114.48      128.59      6.19 o 
   2  10   6        3.86        0.00      2.73 o 
   3  10   6       16.07       16.40      3.34 o 
   1   1   7     1157.75     1268.52     11.28 o 
   2   1   7      164.34      150.77      3.07 o 
   3   1   7       53.69       53.46      1.98 o 
   4   1   7      824.42      779.36      8.41 o 
   5   1   7       17.25       18.48      1.87 o 
   6   1   7       42.44       35.22      3.12 o 
   7   1   7       10.41        8.04      2.26 o 
   8   1   7       52.43       46.07      3.38 o 
   9   1   7       72.69       79.68      7.95 o 
   0   2   7     9338.91     9386.32    121.49 o 
   1   2   7      523.75      460.11      7.60 o 
   2   2   7        6.23        4.55      0.86 o 
   3   2   7       42.44       47.14      1.83 o 
   4   2   7     1655.54     1759.61     18.44 o 
   5   2   7       12.43       14.16      1.56 o 
   6   2   7       83.50       85.68      3.63 o 
   7   2   7        3.68        7.74      2.20 o 
   8   2   7        9.06        5.25      2.83 o 
   9   2   7        0.40        0.86      4.86 o 
   1   3   7      393.19      374.72      5.54 o 
   2   3   7     7306.93     7723.83     77.75 o 
   3   3   7       97.04      116.74      2.99 o 
   4   3   7      415.25      457.23      7.02 o 
   5   3   7       73.19       76.66      2.74 o 
   6   3   7       48.79       42.91      3.57 o 
   7   3   7       29.49       25.09      2.71 o 
   8   3   7        6.37        8.45      2.73 o 
   9   3   7       18.53       23.57      5.21 o 
   0   4   7     1101.27     1318.02     26.11 o 
   1   4   7      269.97      258.69      4.68 o 
   2   4   7     1207.69     1280.23     14.36 o 
   3   4   7       14.78       12.13      2.18 o 
   4   4   7      382.43      379.47      6.57 o 
   5   4   7      131.87      111.95      4.40 o 
   6   4   7      296.24      306.68      6.54 o 
   7   4   7       95.31      113.66      5.24 o 
   8   4   7       26.74       32.40      5.81 o 
   1   5   7      283.96      304.74      5.56 o 
   2   5   7       32.95       26.13      1.84 o 
   3   5   7        0.10        2.49      1.73 o 
   4   5   7       26.89       26.55      3.22 o 
   5   5   7      143.90      148.47      4.35 o 
   6   5   7       77.67       83.50      3.98 o 
   7   5   7      125.92      121.97      5.64 o 
   8   5   7       11.92       16.98      4.03 o 
   0   6   7       73.17       79.24      4.77 o 
   1   6   7       37.77       36.42      2.33 o 
   2   6   7       87.33       88.87      3.30 o 
   3   6   7      160.43      153.82      4.39 o 
   4   6   7        8.85       10.79      2.20 o 
   5   6   7        6.03        7.33      2.52 o 
   6   6   7        4.49        0.00      2.69 o 
   7   6   7       95.96      116.92      5.87 o 
   1   7   7      100.92      107.24      4.06 o 
   2   7   7      694.97      678.07     11.40 o 
   3   7   7      146.33      137.84      4.49 o 
   4   7   7       15.58       15.86      2.30 o 
   5   7   7       11.62       15.15      2.93 o 
   6   7   7       43.00       48.51      4.20 o 
   7   7   7        8.12       13.47      5.05 o 
   0   8   7      247.98      273.52     10.01 o 
   1   8   7      307.06      297.56      7.84 o 
   2   8   7      145.39      156.74      5.19 o 
   3   8   7       26.75       24.46      2.79 o 
   4   8   7        1.42        2.12      2.50 o 
   5   8   7        0.82        5.85      2.91 o 
   6   8   7        0.77        0.63      3.16 o 
   1   9   7      391.36      361.11      9.24 o 
   2   9   7       49.81       48.72      3.72 o 
   3   9   7       21.19       19.27      3.18 o 
   4   9   7        6.65        6.74      2.95 o 
   5   9   7        0.08        2.44      2.97 o 
   0  10   7       20.99       11.95      8.50 o 
   1  10   7       37.39       37.13      3.91 o 
   2  10   7        2.24        0.00      2.60 o 
   3  10   7        0.97        0.00      2.86 o 
   0   0   8     3500.38     3459.32     66.47 o 
   1   0   8     9782.78    10087.70    116.20 o 
   2   0   8     4168.73     4110.84     53.86 o 
   3   0   8      589.63      629.11     12.68 o 
   4   0   8       14.15       16.20      3.03 o 
   5   0   8       22.98       20.53      1.84 o 
   6   0   8        4.73        4.73      3.28 o 
   7   0   8      103.58      124.09      6.64 o 
   8   0   8      166.12      164.23      8.05 o 
   9   0   8       80.08       92.67     10.48 o 
   1   1   8        7.18        9.84      0.83 o 
   2   1   8     5194.38     5228.37     45.62 o 
   3   1   8       51.52       59.36      2.06 o 
   4   1   8       63.73       73.63      2.46 o 
   5   1   8      225.23      218.96      4.00 o 
   6   1   8      149.44      152.03      4.88 o 
   7   1   8       46.04       42.22      3.07 o 
   8   1   8       77.35       91.63      4.20 o 
   9   1   8        4.37        8.81      7.24 o 
   0   2   8    15382.12    15272.63    175.55 o 
   1   2   8       69.22       86.00      1.81 o 
   2   2   8      573.89      600.12      5.92 o 
   3   2   8     4446.68     4654.74     44.14 o 
   4   2   8      107.82      138.81      4.61 o 
   5   2   8      858.35      844.40     10.53 o 
   6   2   8       89.18       98.25      4.68 o 
   7   2   8      164.59      154.63      4.87 o 
   8   2   8        4.22        1.92      2.48 o 
   9   2   8       41.78       33.29      5.65 o 
   1   3   8     2331.66     2517.28     26.77 o 
   2   3   8     4988.06     5433.37     51.28 o 
   3   3   8      782.03      886.63     11.19 o 
   4   3   8      255.38      242.77      4.48 o 
   5   3   8       13.73       13.62      2.01 o 
   6   3   8      548.89      560.56     10.22 o 
   7   3   8        0.49        0.00      2.25 o 
   8   3   8       36.99       41.94      3.74 o 
   9   3   8        1.82        6.95      3.82 o 
   0   4   8       56.75       46.09      3.05 o 
   1   4   8        1.41        0.43      1.16 o 
   2   4   8      572.47      500.03      7.03 o 
   3   4   8       90.04      101.48      3.06 o 
   4   4   8      146.94      155.77      3.98 o 
   5   4   8      248.91      267.93      6.23 o 
   6   4   8       53.15       52.02      5.26 o 
   7   4   8       61.18       65.51      4.53 o 
   8   4   8      205.62      198.25      7.16 o 
   1   5   8      111.47       94.55      3.06 o 
   2   5   8        0.48        0.00      1.42 o 
   3   5   8      199.84      185.12      4.47 o 
   4   5   8        3.77        3.05      2.03 o 
   5   5   8      271.45      270.40      6.60 o 
   6   5   8      198.96      209.89      5.59 o 
   7   5   8       79.62       90.12      5.06 o 
   8   5   8      113.00      121.90      7.12 o 
   0   6   8      287.38      238.84      7.96 o 
   1   6   8       14.19       11.70      1.86 o 
   2   6   8      337.40      322.64      6.72 o 
   3   6   8        0.10        1.92      1.93 o 
   4   6   8      725.67      738.38     11.32 o 
   5   6   8        2.02        1.72      2.37 o 
   6   6   8        0.75        2.70      2.74 o 
   7   6   8       15.34       19.18      3.75 o 
   1   7   8      344.92      345.66      7.52 o 
   2   7   8       10.93       11.11      2.33 o 
   3   7   8      193.49      177.50      5.02 o 
   4   7   8       14.31       14.77      2.56 o 
   5   7   8      397.62      425.88      9.49 o 
   6   7   8        0.02        2.28      3.45 o 
   7   7   8       94.23      100.48      6.80 o 
   0   8   8     2757.91     2688.43     49.30 o 
   1   8   8       11.90       12.07      2.76 o 
   2   8   8      260.76      244.62      6.44 o 
   3   8   8       21.44       19.82      2.65 o 
   4   8   8       45.60       55.76      3.45 o 
   5   8   8        0.17        0.75      2.99 o 
   6   8   8       35.14       37.85      4.12 o 
   1   9   8      141.83      152.81      5.85 o 
   2   9   8       64.34       60.98      4.06 o 
   3   9   8       15.13       18.01      3.16 o 
   4   9   8        9.30        6.86      2.88 o 
   5   9   8        0.12        0.00      3.23 o 
   0  10   8        0.35        0.00      3.65 o 
   1  10   8       12.35       10.45      3.17 o 
   2  10   8        0.09        0.00      2.60 o 
   3  10   8        0.08        0.00      2.67 o 
   1   1   9      747.48      810.19      8.29 o 
   2   1   9     1858.47     2027.95     17.76 o 
   3   1   9        0.32        3.66      2.94 o 
   4   1   9     1030.77     1064.00     12.87 o 
   5   1   9       34.12       29.25      2.00 o 
   6   1   9       16.95       20.27      2.83 o 
   7   1   9       65.09       58.38      3.66 o 
   8   1   9       23.81       22.32      3.01 o 
   9   1   9       12.44       11.84      3.90 o 
   0   2   9     7909.55     8091.96    117.74 o 
   1   2   9     1044.66     1082.57     10.79 o 
   2   2   9     1047.13     1056.96     10.04 o 
   3   2   9      424.64      414.57      5.37 o 
   4   2   9     8782.22     8669.26     80.41 o 
   5   2   9       42.61       43.44      2.96 o 
   6   2   9      143.60      134.23      4.38 o 
   7   2   9       38.12       33.50      2.86 o 
   8   2   9       17.17       21.01      3.67 o 
   9   2   9       32.31       28.64      4.35 o 
   1   3   9     2045.58     2130.77     24.73 o 
   2   3   9      186.70      168.33      3.90 o 
   3   3   9      214.25      267.29      4.67 o 
   4   3   9      698.92      713.21     12.69 o 
   5   3   9        7.37        5.46      2.16 o 
   6   3   9      239.67      231.67      5.73 o 
   7   3   9        9.82       13.66      2.52 o 
   8   3   9        2.54        0.07      2.63 o 
   9   3   9        5.52        4.61      4.40 o 
   0   4   9       16.23        9.16      1.93 o 
   1   4   9      346.34      346.24      5.72 o 
   2   4   9       33.57       38.46      2.02 o 
   3   4   9       34.93       36.30      2.14 o 
   4   4   9      182.68      191.46      4.46 o 
   5   4   9        5.05        2.33      1.92 o 
   6   4   9      125.29      126.64      4.81 o 
   7   4   9        0.14        0.00      2.56 o 
   8   4   9       29.89       39.50      4.19 o 
   1   5   9       43.19       36.74      2.10 o 
   2   5   9      625.54      578.87      8.31 o 
   3   5   9        1.06        0.00      1.67 o 
   4   5   9       28.15       27.02      2.45 o 
   5   5   9       10.68       11.58      4.07 o 
   6   5   9      137.78      138.58      4.58 o 
   7   5   9       21.43       26.30      3.68 o 
   8   5   9      100.58       82.33      5.14 o 
   0   6   9        0.01        0.00      3.77 o 
   1   6   9      103.43       98.73      3.37 o 
   2   6   9      135.87      138.54      4.07 o 
   3   6   9        0.15        0.00      1.81 o 
   4   6   9        7.82        7.11      2.20 o 
   5   6   9       30.76       25.74      2.95 o 
   6   6   9       68.94       63.50      3.79 o 
   7   6   9        9.72       11.50      2.71 o 
   1   7   9      128.30      138.77      4.68 o 
   2   7   9      372.47      343.02      7.40 o 
   3   7   9        0.04        0.00      2.20 o 
   4   7   9      325.22      329.32      7.19 o 
   5   7   9       52.60       59.27      4.23 o 
   6   7   9      583.44      641.63     13.79 o 
   7   7   9       64.04       82.20      5.46 o 
   0   8   9      142.64      155.52      7.83 o 
   1   8   9      127.40      133.55      4.91 o 
   2   8   9       24.89       25.42      3.07 o 
   3   8   9        7.50        9.21      2.43 o 
   4   8   9       36.03       38.15      3.14 o 
   5   8   9        0.50        5.51      3.86 o 
   6   8   9      143.51      151.23      6.67 o 
   1   9   9       33.20       35.51      3.58 o 
   2   9   9      122.01      121.39      5.36 o 
   3   9   9        2.03        0.77      2.49 o 
   4   9   9        0.24        0.00      2.78 o 
   0  10   9        0.80        0.00      3.91 o 
   1  10   9       23.16       32.08      3.59 o 
   2  10   9        1.96        1.06      2.83 o 
   0   0  10     6394.17     6496.20    123.29 o 
   1   0  10       11.63        5.58      1.23 o 
   2   0  10     6346.43     6153.82     80.49 o 
   3   0  10      813.72      812.49     13.27 o 
   4   0  10      159.00      176.71      6.48 o 
   5   0  10        8.87        6.90      3.12 o 
   6   0  10      180.61      162.01      8.04 o 
   7   0  10       83.10       91.13      6.07 o 
   8   0  10      172.94      187.40      8.72 o 
   9   0  10      214.72      223.73     10.18 o 
   1   1  10      243.65      212.48      3.24 o 
   2   1  10     1116.71     1155.60     11.29 o 
   3   1  10     1520.71     1654.43     17.07 o 
   4   1  10        4.79        5.82      1.43 o 
   5   1  10      182.42      173.05      4.94 o 
   6   1  10        3.03        4.92      2.52 o 
   7   1  10        2.52        4.61      2.53 o 
   8   1  10       95.39      106.60      4.58 o 
   9   1  10       31.62       40.55      5.22 o 
   0   2  10     1121.59     1020.49     13.43 o 
   1   2  10     1107.45     1154.04     12.71 o 
   2   2  10       90.66       65.46      2.01 o 
   3   2  10     1304.69     1327.58     13.45 o 
   4   2  10     2417.45     2273.10     23.10 o 
   5   2  10     1287.72     1301.86     16.53 o 
   6   2  10      202.19      189.72      5.20 o 
   7   2  10        0.15        0.00      2.14 o 
   8   2  10        8.14        5.37      2.66 o 
   9   2  10        0.32        0.00      3.95 o 
   1   3  10      284.65      264.43      4.50 o 
   2   3  10      404.91      428.83      5.32 o 
   3   3  10     1311.40     1428.62     17.52 o 
   4   3  10     1782.03     1729.75     17.34 o 
   5   3  10      156.64      141.47      3.80 o 
   6   3  10      558.56      543.13      9.34 o 
   7   3  10        2.95        2.17      2.38 o 
   8   3  10        2.50       10.29      3.64 o 
   9   3  10       12.67       15.75      4.48 o 
   0   4  10     1537.83     1671.51     27.73 o 
   1   4  10      129.70      136.85      3.35 o 
   2   4  10     1341.13     1376.55     15.33 o 
   3   4  10      334.09      342.99      5.69 o 
   4   4  10        0.11        0.00      1.61 o 
   5   4  10       41.04       38.66      3.09 o 
   6   4  10        5.58        3.87      2.45 o 
   7   4  10       19.94       23.38      3.00 o 
   8   4  10       32.12       31.20      3.78 o 
   1   5  10        9.09        7.58      1.58 o 
   2   5  10      299.46      294.20      5.09 o 
   3   5  10      137.99      149.60      4.00 o 
   4   5  10      101.46       91.62      3.94 o 
   5   5  10       34.20       31.34      2.89 o 
   6   5  10       11.28       15.79      2.85 o 
   7   5  10       65.42       48.63      4.12 o 
   8   5  10       19.00       16.11      3.67 o 
   0   6  10       36.11       31.80      4.26 o 
   1   6  10       13.98        9.54      1.86 o 
   2   6  10      133.53      128.13      3.95 o 
   3   6  10       43.04       39.90      2.71 o 
   4   6  10      418.39      417.53      7.89 o 
   5   6  10       96.95       90.68      3.87 o 
   6   6  10        7.82        6.03      3.21 o 
   7   6  10        6.70        7.03      3.17 o 
   1   7  10        8.10        7.94      2.14 o 
   2   7  10        3.02        0.74      2.54 o 
   3   7  10       67.44       64.22      3.37 o 
   4   7  10      105.91      117.94      4.77 o 
   5   7  10      358.62      351.00      8.50 o 
   6   7  10      102.06      110.61      5.63 o 
   7   7  10      122.24      133.69      6.99 o 
   0   8  10     1267.61     1235.02     26.56 o 
   1   8  10       82.41       85.98      4.13 o 
   2   8  10      116.36      115.69      5.99 o 
   3   8  10        1.90        0.90      4.16 o 
   4   8  10       29.40       34.21      2.93 o 
   5   8  10      223.06      234.87      7.94 o 
   6   8  10        3.16        9.70      3.39 o 
   1   9  10       36.87       44.64      3.78 o 
   2   9  10       94.63       98.21      4.97 o 
   3   9  10       41.73       41.56      3.74 o 
   4   9  10       26.65       33.93      3.96 o 
   0  10  10       15.53       15.53      5.44 o 
   1  10  10        1.19        2.58      2.82 o 
   2  10  10       38.03       41.07      4.04 o 
   1   1  11       68.71       69.76      1.86 o 
   2   1  11      720.92      816.22      8.10 o 
   3   1  11      161.29      179.94      3.51 o 
   4   1  11       33.18       32.73      1.91 o 
   5   1  11       81.43       75.42      3.69 o 
   6   1  11      318.67      320.50      8.11 o 
   7   1  11       13.58       15.17      2.79 o 
   8   1  11       39.07       40.34      4.17 o 
   9   1  11      177.46      180.97      6.58 o 
   0   2  11      908.71      889.06     14.16 o 
   1   2  11       63.93       71.48      1.97 o 
   2   2  11     1063.11     1115.53     10.63 o 
   3   2  11      639.22      621.22      7.31 o 
   4   2  11     1369.40     1316.30     15.65 o 
   5   2  11     1239.57     1245.21     15.48 o 
   6   2  11      685.79      651.84     10.37 o 
   7   2  11       18.42       13.65      2.63 o 
   8   2  11        0.01        0.00      2.52 o 
   9   2  11       53.30       50.61      9.40 o 
   1   3  11      125.92      124.95      2.70 o 
   2   3  11     1045.56     1171.73     11.60 o 
   3   3  11     1103.52     1129.15     11.80 o 
   4   3  11       12.93       15.24      1.81 o 
   5   3  11        1.09        2.46      1.72 o 
   6   3  11      285.92      276.49      6.42 o 
   7   3  11      342.34      341.39      7.49 o 
   8   3  11       42.21       45.72      4.15 o 
   9   3  11       13.46        8.60      4.13 o 
   0   4  11       22.36       34.24      2.49 o 
   1   4  11       28.56       30.30      1.91 o 
   2   4  11      541.23      625.11      8.35 o 
   3   4  11       70.37       69.62      2.31 o 
   4   4  11       33.98       32.63      2.20 o 
   5   4  11       19.78       18.32      2.29 o 
   6   4  11       48.98       45.08      3.38 o 
   7   4  11       23.40       23.30      3.44 o 
   8   4  11        1.08        4.28      3.26 o 
   1   5  11       76.90       84.24      2.97 o 
   2   5  11       61.73       73.03      2.90 o 
   3   5  11       39.14       40.61      2.36 o 
   4   5  11       31.61       29.91      2.44 o 
   5   5  11        0.34        0.00      2.01 o 
   6   5  11        0.52        1.93      2.49 o 
   7   5  11       91.48       97.08      5.51 o 
   8   5  11        4.86        2.96      3.51 o 
   0   6  11       13.05        8.12      2.59 o 
   1   6  11        4.95        1.37      1.71 o 
   2   6  11      105.26      105.44      3.65 o 
   3   6  11        0.77        0.00      1.91 o 
   4   6  11      318.89      331.21      6.47 o 
   5   6  11       30.68       24.94      3.41 o 
   6   6  11        0.00        0.00      2.63 o 
   7   6  11        7.95        7.24      3.46 o 
   1   7  11      128.58      120.88      4.48 o 
   2   7  11       10.06        3.37      2.09 o 
   3   7  11      140.67      152.60      4.98 o 
   4   7  11       18.36       20.32      2.58 o 
   5   7  11       39.50       40.13      4.18 o 
   6   7  11       13.49       15.61      5.16 o 
   0   8  11       49.20       71.30      8.53 o 
   1   8  11        9.44       13.54      2.76 o 
   2   8  11        0.04        0.00      2.35 o 
   3   8  11        4.25        1.69      2.49 o 
   4   8  11       91.58       94.63      4.66 o 
   5   8  11       13.71       16.14      5.29 o 
   1   9  11      483.35      475.12     10.97 o 
   2   9  11      187.30      200.11      6.79 o 
   3   9  11        0.17        6.82      4.52 o 
   4   9  11       73.79       79.28      5.39 o 
   0  10  11        0.97        8.16      7.03 o 
   1  10  11        6.74        3.17      2.89 o 
   2  10  11        8.01       15.51      3.42 o 
   0   0  12      246.49      305.40      8.53 o 
   1   0  12      482.48      502.19      8.67 o 
   2   0  12      842.28      823.39     11.59 o 
   3   0  12      351.70      343.48      7.35 o 
   4   0  12     1216.72     1225.91     22.98 o 
   5   0  12       49.58       42.77      4.26 o 
   6   0  12      152.71      152.08     13.59 o 
   7   0  12      581.85      612.87     15.92 o 
   8   0  12     1059.11     1112.74     24.82 o 
   9   0  12      224.09      234.11     10.49 o 
   1   1  12     2287.18     2096.28     29.27 o 
   2   1  12      100.58      114.62      2.68 o 
   3   1  12     2633.67     2730.50     25.21 o 
   4   1  12     1053.96     1010.00     12.63 o 
   5   1  12       58.69       48.87      3.27 o 
   6   1  12      230.10      220.58      6.80 o 
   7   1  12       44.41       48.77      3.66 o 
   8   1  12       24.71       28.95      3.26 o 
   9   1  12        0.04        1.63      3.06 o 
   0   2  12      121.61      140.04      4.81 o 
   1   2  12      569.18      577.82      7.45 o 
   2   2  12       64.72       70.56      1.91 o 
   3   2  12       14.68       22.33      2.76 o 
   4   2  12       91.87       77.64      2.94 o 
   5   2  12      399.53      447.78      8.44 o 
   6   2  12      536.25      501.34      8.85 o 
   7   2  12        2.57        3.13      2.33 o 
   8   2  12        7.65        5.84      2.59 o 
   9   2  12       41.31       37.11      5.72 o 
   1   3  12     5205.21     5606.07     53.18 o 
   2   3  12      719.98      737.75      8.04 o 
   3   3  12      378.42      427.08      5.62 o 
   4   3  12       15.09       19.54      1.77 o 
   5   3  12      248.78      250.66      5.12 o 
   6   3  12       24.03       30.47      3.03 o 
   7   3  12       81.88       75.03      4.15 o 
   8   3  12        3.96        7.69      3.14 o 
   0   4  12     2562.02     2676.25     39.84 o 
   1   4  12      229.89      197.59      4.18 o 
   2   4  12     1065.36     1065.81     12.84 o 
   3   4  12       86.89       79.72      2.62 o 
   4   4  12      208.25      214.47      4.51 o 
   5   4  12      147.31      137.87      4.27 o 
   6   4  12       27.24       25.17      2.89 o 
   7   4  12        4.07       12.34      4.42 o 
   8   4  12       80.30       75.90      6.00 o 
   1   5  12      363.59      368.63      6.47 o 
   2   5  12       26.15       18.56      1.99 o 
   3   5  12       42.13       47.13      2.45 o 
   4   5  12       49.54       50.86      3.48 o 
   5   5  12        7.49        5.95      2.22 o 
   6   5  12       47.62       42.73      3.50 o 
   7   5  12       28.60       33.35      3.69 o 
   8   5  12        0.76        1.88      3.35 o 
   0   6  12      267.60      224.33      7.91 o 
   1   6  12       78.83       82.68      3.19 o 
   2   6  12        3.73        4.88      1.84 o 
   3   6  12        6.45        5.78      2.05 o 
   4   6  12        0.11        4.44      2.26 o 
   5   6  12        9.61       12.51      3.24 o 
   6   6  12        1.08        3.95      2.59 o 
   7   6  12        5.19        7.04      3.97 o 
   1   7  12      140.52      134.41      4.70 o 
   2   7  12       23.40       17.27      2.58 o 
   3   7  12       55.63       47.22      3.89 o 
   4   7  12        4.18        4.74      2.48 o 
   5   7  12       28.19       28.55      3.18 o 
   6   7  12       24.68       31.27      4.06 o 
   0   8  12      928.38      850.71     30.01 o 
   1   8  12      191.19      193.61      5.93 o 
   2   8  12      306.72      287.29      7.91 o 
   3   8  12      139.65      130.33      6.04 o 
   4   8  12        9.70        3.89      2.89 o 
   5   8  12       19.27       24.13      3.64 o 
   1   9  12      189.06      202.72      6.83 o 
   2   9  12       90.01       94.49      4.91 o 
   3   9  12       84.42       87.31      4.88 o 
   4   9  12       72.16       72.81      5.10 o 
   0  10  12       45.42       59.96      5.87 o 
   1  10  12       18.41       14.41      3.21 o 
   2  10  12        6.23        6.53      2.94 o 
   1   1  13      302.75      361.56      6.32 o 
   2   1  13       70.77       85.53      2.36 o 
   3   1  13     1109.33     1141.08     11.82 o 
   4   1  13      131.36      133.35      3.43 o 
   5   1  13       36.21       40.06      3.11 o 
   6   1  13       44.29       44.51      3.44 o 
   7   1  13      164.72      156.69      5.57 o 
   8   1  13      196.21      200.48      6.62 o 
   9   1  13       28.46       29.75      3.81 o 
   0   2  13     1969.75     1904.29     27.87 o 
   1   2  13     1316.62     1402.08     16.19 o 
   2   2  13     1240.62     1329.39     14.73 o 
   3   2  13      919.31      993.75     10.69 o 
   4   2  13      984.46      999.82     12.76 o 
   5   2  13      126.66      128.14      5.15 o 
   6   2  13        7.40        7.59      3.73 o 
   7   2  13        0.64        2.59      2.39 o 
   8   2  13       88.29       90.77      4.69 o 
   9   2  13       11.80       20.09      3.69 o 
   1   3  13      117.14      110.31      2.62 o 
   2   3  13        0.50        0.32      1.24 o 
   3   3  13      574.67      599.36      7.00 o 
   4   3  13      516.26      518.58      7.95 o 
   5   3  13       57.88       56.87      3.28 o 
   6   3  13      269.96      259.07      6.89 o 
   7   3  13      266.04      247.58      8.94 o 
   8   3  13       25.02       19.03      3.69 o 
   0   4  13     4968.86     5417.28     64.62 o 
   1   4  13        5.92        3.64      1.34 o 
   2   4  13       93.98      108.97      2.82 o 
   3   4  13      136.84      126.86      3.21 o 
   4   4  13        1.52        1.84      1.83 o 
   5   4  13       44.00       38.33      2.73 o 
   6   4  13       55.74       47.85      3.48 o 
   7   4  13       20.75       17.39      4.11 o 
   8   4  13       28.86       34.81      4.28 o 
   1   5  13       24.68       33.12      2.07 o 
   2   5  13       45.28       61.18      2.75 o 
   3   5  13       21.21       22.90      2.06 o 
   4   5  13      250.69      240.84      5.82 o 
   5   5  13        2.04        0.00      2.04 o 
   6   5  13       41.02       46.76      3.57 o 
   7   5  13        2.68        4.68      2.76 o 
   8   5  13        0.36        1.51      3.47 o 
   0   6  13       25.74       30.03      3.57 o 
   1   6  13      253.03      235.24      5.87 o 
   2   6  13       46.45       39.02      2.71 o 
   3   6  13      298.37      303.68      5.81 o 
   4   6  13      386.17      393.74      8.53 o 
   5   6  13       18.02       21.88      2.60 o 
   6   6  13       34.96       30.66      3.46 o 
   7   6  13       26.58       24.10      4.17 o 
   1   7  13       93.40       93.67      4.05 o 
   2   7  13      529.85      507.85      9.86 o 
   3   7  13      251.62      245.83      6.41 o 
   4   7  13        0.01        0.75      2.43 o 
   5   7  13      102.62      110.05      6.17 o 
   6   7  13       89.15       84.70      5.43 o 
   0   8  13       50.27       39.42      4.49 o 
   1   8  13        1.08        6.18      2.36 o 
   2   8  13       15.08       22.87      2.82 o 
   3   8  13        0.50        0.00      2.46 o 
   4   8  13       10.21       10.55      3.12 o 
   5   8  13        8.21        8.99      3.26 o 
   1   9  13       98.32       82.35      4.31 o 
   2   9  13       73.83       62.66      4.33 o 
   3   9  13       71.47       69.36      4.49 o 
   4   9  13        0.50        2.25      3.25 o 
   0  10  13       31.71       36.25      7.66 o 
   1  10  13       16.72       19.08      3.73 o 
   0   0  14      841.80      919.94     20.61 o 
   1   0  14      583.53      620.16     18.94 o 
   2   0  14      306.02      325.09      7.08 o 
   3   0  14      197.87      200.27      5.48 o 
   4   0  14      912.20      936.75     19.02 o 
   5   0  14       99.50       77.01      5.30 o 
   6   0  14       67.90       68.82      5.53 o 
   7   0  14        0.33        0.00      3.45 o 
   8   0  14      161.63      178.04      9.04 o 
   9   0  14       43.82       38.92      5.71 o 
   1   1  14     2609.64     2911.35     28.95 o 
   2   1  14     1396.99     1475.32     13.69 o 
   3   1  14      127.36      107.79      2.84 o 
   4   1  14      117.43       97.91      2.97 o 
   5   1  14       54.93       58.99      3.42 o 
   6   1  14      194.42      194.79      5.92 o 
   7   1  14       12.78       18.34      3.00 o 
   8   1  14        0.11        7.73      3.09 o 
   9   1  14        2.40        0.00      3.09 o 
   0   2  14      102.02      102.37      3.66 o 
   1   2  14     1051.43     1121.58     12.52 o 
   2   2  14       11.86        5.72      1.26 o 
   3   2  14        2.94        6.13      1.18 o 
   4   2  14        8.89        9.31      1.92 o 
   5   2  14       86.45       90.93      3.93 o 
   6   2  14      763.98      733.17     12.44 o 
   7   2  14       12.22        3.29      2.54 o 
   8   2  14       10.71       11.70      3.54 o 
   9   2  14       46.99       48.29      4.59 o 
   1   3  14       10.59       10.63      1.32 o 
   2   3  14     1943.81     1921.75     19.40 o 
   3   3  14       98.71      103.70      2.54 o 
   4   3  14      410.16      459.69      7.04 o 
   5   3  14      129.25      126.47      4.74 o 
   6   3  14      482.12      450.84      9.41 o 
   7   3  14      281.92      242.95      7.03 o 
   8   3  14       21.08       18.10      3.37 o 
   0   4  14     3897.16     3935.02     47.88 o 
   1   4  14      372.08      385.78      6.43 o 
   2   4  14      551.98      589.38      7.56 o 
   3   4  14       91.37       95.29      2.90 o 
   4   4  14       51.75       46.94      2.90 o 
   5   4  14        2.56        0.00      3.44 o 
   6   4  14       14.95       11.30      2.63 o 
   7   4  14        0.71        1.21      2.58 o 
   8   4  14       36.48       44.73      4.36 o 
   1   5  14      382.32      350.23      6.32 o 
   2   5  14      131.77      132.53      3.39 o 
   3   5  14        8.20        9.16      1.80 o 
   4   5  14      118.41      113.93      4.12 o 
   5   5  14        5.89        1.17      2.29 o 
   6   5  14        0.28        3.48      2.69 o 
   7   5  14        3.06        2.10      2.96 o 
   0   6  14      127.95      121.62      5.95 o 
   1   6  14      550.95      515.92      9.53 o 
   2   6  14      493.24      466.98      8.25 o 
   3   6  14      917.22      866.19     12.67 o 
   4   6  14     1136.02     1129.41     15.95 o 
   5   6  14       72.49       76.78      3.80 o 
   6   6  14      123.87      120.87      5.35 o 
   7   6  14        1.13        1.81      3.19 o 
   1   7  14        0.39        0.25      2.34 o 
   2   7  14       21.10       22.80      2.66 o 
   3   7  14       16.60       14.92      2.65 o 
   4   7  14       89.66       78.06      4.10 o 
   5   7  14       46.94       39.91      3.83 o 
   6   7  14        4.10       10.75      3.11 o 
   0   8  14      214.31      205.80      8.76 o 
   1   8  14        4.52        0.00      2.38 o 
   2   8  14        0.00        0.72      2.61 o 
   3   8  14       21.67       20.98      3.00 o 
   4   8  14       82.72       86.24      5.29 o 
   5   8  14       20.99       22.02      3.11 o 
   1   9  14       12.84       13.17      2.81 o 
   2   9  14        1.83        9.22      3.06 o 
   3   9  14        1.26        0.00      3.06 o 
   4   9  14        0.19        0.72      3.27 o 
   0  10  14        3.52        8.00      4.03 o 
   1   1  15      575.84      643.10      7.88 o 
   2   1  15      554.56      563.73      6.73 o 
   3   1  15      314.43      352.60      5.03 o 
   4   1  15       16.16       14.28      2.52 o 
   5   1  15      226.34      229.78      6.13 o 
   6   1  15        4.76        8.28      2.88 o 
   7   1  15      116.51      109.47      4.96 o 
   8   1  15      162.03      169.30      6.15 o 
   9   1  15       43.30       48.15      5.42 o 
   0   2  15      848.80      881.93     14.73 o 
   1   2  15       29.39       15.90      1.42 o 
   2   2  15        2.40        0.00      1.13 o 
   3   2  15      301.31      339.93      4.49 o 
   4   2  15      167.07      183.89      4.10 o 
   5   2  15        0.02        1.19      2.35 o 
   6   2  15      532.79      507.03      9.90 o 
   7   2  15       79.32       69.63      4.07 o 
   8   2  15       66.26       64.87      4.37 o 
   1   3  15      399.46      454.21      5.97 o 
   2   3  15     1012.38     1059.14     13.08 o 
   3   3  15      382.88      344.16      5.31 o 
   4   3  15      164.98      171.76      4.26 o 
   5   3  15      257.45      247.98      6.58 o 
   6   3  15      199.60      180.81      5.90 o 
   7   3  15       38.43       36.58      3.49 o 
   8   3  15      203.43      181.66      6.99 o 
   0   4  15     2082.40     2059.80     33.83 o 
   1   4  15      156.76      159.89      3.43 o 
   2   4  15      158.20      176.60      3.65 o 
   3   4  15       35.40       35.48      2.07 o 
   4   4  15      193.90      200.81      5.13 o 
   5   4  15        1.52        4.08      3.43 o 
   6   4  15       49.39       50.10      3.69 o 
   7   4  15       80.21       82.44      4.56 o 
   8   4  15      107.05       94.54      7.96 o 
   1   5  15       80.16       84.58      2.81 o 
   2   5  15      304.03      280.38      5.01 o 
   3   5  15       52.97       51.23      2.55 o 
   4   5  15        0.03        2.41      2.14 o 
   5   5  15       18.72        8.61      2.57 o 
   6   5  15       20.36       30.29      4.59 o 
   7   5  15       31.14       25.33      3.63 o 
   0   6  15        7.68        5.19      3.21 o 
   1   6  15        8.63       12.46      2.35 o 
   2   6  15      579.26      557.98     10.19 o 
   3   6  15      269.19      270.48      5.80 o 
   4   6  15      132.26      147.72      4.89 o 
   5   6  15        6.98       11.67      3.96 o 
   6   6  15        3.75        0.27      2.69 o 
   7   6  15        0.14        0.00      3.19 o 
   1   7  15       24.36       24.25      2.65 o 
   2   7  15      777.74      710.97     12.45 o 
   3   7  15       15.88       11.12      2.60 o 
   4   7  15      150.92      146.47      5.85 o 
   5   7  15        0.01        3.00      2.47 o 
   6   7  15        8.00       11.69      3.40 o 
   0   8  15      134.25      126.64      9.76 o 
   1   8  15        0.52        0.00      2.27 o 
   2   8  15        6.12        5.33      2.85 o 
   3   8  15       62.19       57.88      5.24 o 
   4   8  15       17.32       18.66      3.58 o 
   5   8  15       21.74       21.96      3.25 o 
   1   9  15       25.67       32.96      3.42 o 
   2   9  15       84.82       88.38      4.87 o 
   3   9  15        1.11        2.58      3.08 o 
   0   0  16      122.62      142.53     13.92 o 
   1   0  16      131.27      127.68      4.02 o 
   2   0  16      213.48      206.06      5.05 o 
   3   0  16      222.48      190.02      4.57 o 
   4   0  16       77.80       82.92      4.13 o 
   5   0  16        7.48        7.68      3.66 o 
   6   0  16      756.41      772.86     18.49 o 
   7   0  16      975.29      949.42     22.02 o 
   8   0  16      187.01      180.04      9.01 o 
   9   0  16      119.11      119.84     10.39 o 
   1   1  16       61.08       65.41      2.13 o 
   2   1  16       31.59       29.27      1.54 o 
   3   1  16      164.30      149.70      3.08 o 
   4   1  16        4.09        5.23      2.12 o 
   5   1  16      396.10      386.47      8.17 o 
   6   1  16      351.38      351.69      8.16 o 
   7   1  16      267.19      286.05     10.38 o 
   8   1  16      162.82      159.98      6.63 o 
   0   2  16      133.09      129.66      4.31 o 
   1   2  16      119.85      112.85      2.81 o 
   2   2  16      133.86      152.60      3.21 o 
   3   2  16        5.80        3.77      1.11 o 
   4   2  16      210.85      205.48      4.36 o 
   5   2  16      105.24      113.17      4.79 o 
   6   2  16      382.29      390.02      9.58 o 
   7   2  16       39.51       37.71      3.54 o 
   8   2  16        1.74        2.66      2.77 o 
   1   3  16       50.93       44.78      1.92 o 
   2   3  16      516.11      518.15      9.11 o 
   3   3  16      433.21      435.76      6.27 o 
   4   3  16        1.99        0.00      2.10 o 
   5   3  16      658.88      613.02     11.12 o 
   6   3  16      141.16      126.56      5.09 o 
   7   3  16       93.10       95.70      4.70 o 
   8   3  16       77.43       74.66      7.45 o 
   0   4  16      655.14      704.30     13.34 o 
   1   4  16       11.73       13.74      1.71 o 
   2   4  16        0.67        0.74      1.52 o 
   3   4  16      130.68      129.08      3.36 o 
   4   4  16        4.90        7.56      2.00 o 
   5   4  16        2.89        3.49      2.46 o 
   6   4  16       92.84       90.91      4.52 o 
   7   4  16       12.59        5.71      2.84 o 
   8   4  16      269.25      265.57     10.48 o 
   1   5  16        0.23        1.53      1.71 o 
   2   5  16      639.38      644.37      8.59 o 
   3   5  16       72.23       68.17      2.97 o 
   4   5  16       59.46       54.59      3.69 o 
   5   5  16        7.80        5.33      2.57 o 
   6   5  16       85.27       85.29      4.59 o 
   7   5  16        1.06        0.80      2.83 o 
   0   6  16      355.70      340.04      9.11 o 
   1   6  16       21.33       20.91      2.31 o 
   2   6  16       18.28       15.99      2.31 o 
   3   6  16      166.75      157.09      4.68 o 
   4   6  16        1.92        0.00      2.34 o 
   5   6  16      270.08      248.59      7.30 o 
   6   6  16       28.33       18.64      3.18 o 
   7   6  16       14.84       10.80      3.56 o 
   1   7  16       93.18       88.72      4.00 o 
   2   7  16      226.24      211.71      6.09 o 
   3   7  16       20.67       12.47      2.35 o 
   4   7  16        8.06        9.79      3.09 o 
   5   7  16       38.05       22.81      3.20 o 
   6   7  16        9.65       13.58      4.63 o 
   0   8  16       49.77       52.61      5.10 o 
   1   8  16        7.72        6.63      2.85 o 
   2   8  16       10.53        7.18      2.69 o 
   3   8  16        1.06        0.49      2.96 o 
   4   8  16       62.58       69.08      4.57 o 
   5   8  16        0.82        4.05      2.80 o 
   1   9  16      105.85      101.92      4.86 o 
   2   9  16       35.58       44.18      3.73 o 
   3   9  16       10.52        9.36      3.73 o 
   1   1  17      129.19      133.37      3.13 o 
   2   1  17       92.93      101.28      2.53 o 
   3   1  17       29.95       34.60      1.95 o 
   4   1  17       62.77       47.79      2.80 o 
   5   1  17      455.79      456.10      9.05 o 
   6   1  17      226.05      227.84      6.56 o 
   7   1  17      599.49      594.41     13.80 o 
   8   1  17        3.00        5.04      2.97 o 
   0   2  17       23.06       26.20      2.49 o 
   1   2  17        0.91        1.44      1.25 o 
   2   2  17       50.47       50.47      2.03 o 
   3   2  17       19.77       20.20      1.39 o 
   4   2  17        0.49        0.00      1.95 o 
   5   2  17      521.75      535.46     11.62 o 
   6   2  17        0.81        1.10      2.86 o 
   7   2  17       59.59       49.23      4.51 o 
   8   2  17        9.73        3.43      3.44 o 
   1   3  17        3.42        2.61      1.39 o 
   2   3  17       62.46       64.34      2.43 o 
   3   3  17       35.35       39.76      2.09 o 
   4   3  17        1.21        1.51      1.98 o 
   5   3  17       58.89       60.25      4.82 o 
   6   3  17        0.51        3.66      2.67 o 
   7   3  17       10.70        6.26      2.91 o 
   8   3  17        6.14       10.43      3.16 o 
   0   4  17       26.45       17.85      4.17 o 
   1   4  17       75.79       79.90      2.44 o 
   2   4  17       95.24       97.48      2.94 o 
   3   4  17      118.31      121.34      3.32 o 
   4   4  17       41.19       40.56      2.66 o 
   5   4  17       20.79       27.34      3.21 o 
   6   4  17       24.15       28.71      3.31 o 
   7   4  17       12.86       16.25      3.13 o 
   8   4  17       18.37       28.96      3.72 o 
   1   5  17       12.76       21.12      2.23 o 
   2   5  17      242.14      248.20      5.20 o 
   3   5  17       24.26       24.17      2.35 o 
   4   5  17        1.55        6.34      2.24 o 
   5   5  17       66.09       69.71      4.05 o 
   6   5  17       72.28       74.29      4.48 o 
   7   5  17        1.91        1.14      3.47 o 
   0   6  17       80.36       63.96      4.34 o 
   1   6  17      306.50      301.76      6.06 o 
   2   6  17       81.16       71.12      3.41 o 
   3   6  17        2.18        2.66      2.31 o 
   4   6  17      211.70      213.81      5.89 o 
   5   6  17        9.03       11.73      3.14 o 
   6   6  17        4.63        0.00      3.05 o 
   1   7  17        9.07        9.18      2.32 o 
   2   7  17        7.37        3.37      3.24 o 
   3   7  17        0.30        1.57      2.52 o 
   4   7  17       30.94       23.91      4.77 o 
   5   7  17       10.83       11.26      3.85 o 
   6   7  17        0.22        1.95      3.62 o 
   0   8  17        4.24        4.84      3.43 o 
   1   8  17        6.46        5.18      2.50 o 
   2   8  17        5.92        3.31      4.16 o 
   3   8  17       54.51       52.11      4.26 o 
   4   8  17        5.94        7.35      3.21 o 
   5   8  17        2.60        0.00      4.10 o 
   1   9  17        5.27        6.49      2.73 o 
   2   9  17        5.41        4.56      2.66 o 
   3   9  17       31.80       30.80      4.23 o 
   0   0  18    13709.71    14860.77    311.83 o 
   1   0  18       10.97       17.80      2.26 o 
   2   0  18     4024.52     4130.23     64.51 o 
   3   0  18       55.43       46.13      2.92 o 
   4   0  18       30.83       29.16      3.23 o 
   5   0  18     1838.17     1719.33     32.22 o 
   6   0  18      318.52      289.96     10.55 o 
   7   0  18        1.16        3.75      4.22 o 
   8   0  18        5.39        5.71      3.87 o 
   1   1  18        7.80        9.59      1.77 o 
   2   1  18      394.00      378.99      5.60 o 
   3   1  18       10.80       10.28      1.41 o 
   4   1  18      457.56      450.53     10.05 o 
   5   1  18       45.17       44.24      3.65 o 
   6   1  18       88.58       85.32      4.49 o 
   7   1  18        0.10       12.55      4.12 o 
   8   1  18        7.50       10.01      3.36 o 
   0   2  18      572.49      517.71     10.17 o 
   1   2  18       39.57       37.07      1.91 o 
   2   2  18      455.56      445.83      6.42 o 
   3   2  18      253.53      232.29      4.47 o 
   4   2  18      211.91      220.18      5.95 o 
   5   2  18      351.07      331.88      8.61 o 
   6   2  18       25.93       25.19      3.45 o 
   7   2  18        5.06        2.52      3.06 o 
   8   2  18        4.98        0.00      2.66 o 
   1   3  18      407.53      409.05      5.80 o 
   2   3  18       31.27       35.34      2.08 o 
   3   3  18       40.84       40.21      2.60 o 
   4   3  18        1.84        0.00      2.28 o 
   5   3  18       56.95       51.15      4.93 o 
   6   3  18       10.79       11.08      2.80 o 
   7   3  18       15.35       26.44      3.29 o 
   8   3  18        0.84        2.95      3.05 o 
   0   4  18      377.95      418.13      9.53 o 
   1   4  18      168.93      157.75      3.85 o 
   2   4  18      257.58      288.57      5.68 o 
   3   4  18        7.19        9.61      2.30 o 
   4   4  18       41.03       36.56      2.67 o 
   5   4  18        2.45        3.41      2.64 o 
   6   4  18        3.04        4.92      3.66 o 
   7   4  18       91.84       88.90      5.78 o 
   1   5  18     1215.49     1179.57     14.62 o 
   2   5  18        0.61        2.55      2.21 o 
   3   5  18     1151.01     1092.32     15.07 o 
   4   5  18       15.63       19.68      2.64 o 
   5   5  18       18.56       12.85      2.98 o 
   6   5  18       18.93       25.01      3.43 o 
   7   5  18       20.05       16.54      3.39 o 
   0   6  18      121.07      121.19      5.55 o 
   1   6  18       53.47       58.36      2.99 o 
   2   6  18       73.83       71.15      3.42 o 
   3   6  18       66.77       69.44      3.75 o 
   4   6  18       61.11       54.44      3.79 o 
   5   6  18       49.39       43.25      3.79 o 
   6   6  18       23.04       19.71      3.49 o 
   1   7  18       19.81       21.53      2.44 o 
   2   7  18        0.41        3.08      2.18 o 
   3   7  18        4.37        2.17      2.67 o 
   4   7  18        9.62        4.22      2.53 o 
   5   7  18        0.32        1.19      2.98 o 
   0   8  18        9.56        9.37      4.27 o 
   1   8  18        1.26        0.00      2.05 o 
   2   8  18        9.15        9.53      2.52 o 
   3   8  18        2.39        5.71      3.07 o 
   4   8  18        0.00        0.00      2.94 o 
   1   9  18        3.88        3.50      2.71 o 
   2   9  18       33.99       28.75      3.18 o 
   1   1  19     2078.98     2221.93     24.11 o 
   2   1  19        7.53        6.49      1.35 o 
   3   1  19      124.95      126.68      3.03 o 
   4   1  19      152.24      160.01      4.58 o 
   5   1  19        2.03        0.00      2.89 o 
   6   1  19        5.35        9.37      3.12 o 
   7   1  19      326.59      314.23      9.04 o 
   8   1  19       19.69       21.46      3.72 o 
   0   2  19       11.87       16.02      2.39 o 
   1   2  19      131.02      133.44      3.27 o 
   2   2  19       21.51       26.10      1.79 o 
   3   2  19       14.86       12.28      2.03 o 
   4   2  19       10.26        7.88      2.61 o 
   5   2  19       66.63       78.72      4.69 o 
   6   2  19       15.29       15.45      3.16 o 
   7   2  19        6.07        9.98      3.28 o 
   8   2  19        0.02        3.05      3.03 o 
   1   3  19       17.78       17.65      1.80 o 
   2   3  19      443.09      424.46      6.57 o 
   3   3  19       19.23       24.25      2.51 o 
   4   3  19        0.09        0.00      2.08 o 
   5   3  19       31.43       29.35      3.12 o 
   6   3  19      184.09      165.56      5.84 o 
   7   3  19        5.03        6.01      2.87 o 
   8   3  19        4.66        8.18      3.21 o 
   0   4  19        9.72       11.01      2.77 o 
   1   4  19      184.43      187.27      4.33 o 
   2   4  19      434.64      425.49      6.40 o 
   3   4  19      120.73      121.58      4.17 o 
   4   4  19       54.36       48.56      3.39 o 
   5   4  19       27.33       24.00      2.99 o 
   6   4  19      117.67      105.27      5.09 o 
   7   4  19        0.74        2.43      2.85 o 
   1   5  19      754.83      719.16     10.26 o 
   2   5  19     1403.03     1399.99     18.27 o 
   3   5  19        6.99       14.52      3.39 o 
   4   5  19      264.98      261.73      5.99 o 
   5   5  19       21.54       25.11      3.37 o 
   6   5  19       24.45       23.91      3.30 o 
   7   5  19        1.07        5.06      4.68 o 
   0   6  19       30.77       38.18      3.88 o 
   1   6  19      388.70      381.71      7.07 o 
   2   6  19       77.50       80.64      3.58 o 
   3   6  19        5.21        6.99      2.42 o 
   4   6  19       52.13       45.58      3.47 o 
   5   6  19        5.29        1.94      3.19 o 
   6   6  19        2.25        2.61      3.09 o 
   1   7  19        0.04        0.00      2.01 o 
   2   7  19        1.05        4.06      2.16 o 
   3   7  19        7.69        7.37      2.57 o 
   4   7  19        0.10        2.70      2.62 o 
   5   7  19        9.47        9.77      3.40 o 
   0   8  19       79.92       88.66      5.35 o 
   1   8  19        1.08        0.19      2.17 o 
   2   8  19       12.39       17.89      2.64 o 
   3   8  19       48.31       45.33      3.82 o 
   4   8  19       25.40       32.31      3.91 o 
   1   9  19        1.53        4.11      2.48 o 
   2   9  19        9.02        4.03      3.94 o 
   0   0  20     1506.42     1605.16     35.01 o 
   1   0  20      737.69      692.34     12.49 o 
   2   0  20        0.64        5.92      3.99 o 
   3   0  20      981.55      989.27     20.06 o 
   4   0  20      510.69      464.42     21.66 o 
   5   0  20      456.58      437.70     12.84 o 
   6   0  20      377.17      332.44     11.48 o 
   7   0  20       13.16       13.32      8.67 o 
   8   0  20      106.37      115.74      9.28 o 
   1   1  20        7.67       11.09      2.35 o 
   2   1  20       49.22       48.94      2.09 o 
   3   1  20      169.00      166.99      3.99 o 
   4   1  20      423.23      424.41      7.75 o 
   5   1  20       96.05       92.69      4.91 o 
   6   1  20      477.78      451.26     10.63 o 
   7   1  20        0.16        0.00      2.88 o 
   8   1  20       41.97       48.03      5.78 o 
   0   2  20       20.31       19.81      2.78 o 
   1   2  20        3.54        2.01      1.38 o 
   2   2  20      381.97      329.83      5.55 o 
   3   2  20       17.68       21.55      2.54 o 
   4   2  20      534.36      527.04      9.99 o 
   5   2  20      338.00      311.20     11.08 o 
   6   2  20      397.32      375.46      9.76 o 
   7   2  20       11.49       13.55      3.27 o 
   8   2  20       40.04       45.82      4.22 o 
   1   3  20       62.39       56.75      2.50 o 
   2   3  20        1.41        0.01      1.60 o 
   3   3  20      129.43      131.23      4.39 o 
   4   3  20      105.54       97.98      4.41 o 
   5   3  20        1.91        1.29      2.64 o 
   6   3  20        5.73       16.12      3.18 o 
   7   3  20       13.31       13.92      3.17 o 
   8   3  20        7.40        5.32      3.42 o 
   0   4  20     3676.31     3584.45     52.26 o 
   1   4  20       60.34       54.10      2.70 o 
   2   4  20      240.27      227.00      5.23 o 
   3   4  20       15.03       11.37      2.24 o 
   4   4  20      167.24      170.30      5.21 o 
   5   4  20        0.44        0.13      2.45 o 
   6   4  20       11.16       11.35      3.29 o 
   7   4  20        1.30        6.34      2.89 o 
   1   5  20     2643.23     2589.58     28.13 o 
   2   5  20     1063.56     1053.88     14.73 o 
   3   5  20        3.29        5.06      2.41 o 
   4   5  20        3.19        5.22      2.53 o 
   5   5  20        8.55       10.47      4.00 o 
   6   5  20       31.24       33.25      3.76 o 
   7   5  20        2.47        6.91      4.12 o 
   0   6  20      210.65      190.56      7.06 o 
   1   6  20       26.52       30.01      2.33 o 
   2   6  20        8.42        4.71      2.06 o 
   3   6  20      217.46      207.43      6.24 o 
   4   6  20       20.02       29.98      3.21 o 
   5   6  20       68.91       62.27      4.41 o 
   6   6  20        1.43        7.40      3.13 o 
   1   7  20       68.67       64.25      3.41 o 
   2   7  20       16.55       21.35      2.62 o 
   3   7  20      159.46      139.28      4.99 o 
   4   7  20       82.73       75.39      5.87 o 
   5   7  20       14.27       14.80      3.61 o 
   0   8  20       43.29       54.69      4.64 o 
   1   8  20        1.03        2.55      2.31 o 
   2   8  20       29.32       34.40      3.37 o 
   3   8  20        0.00        0.00      2.67 o 
   4   8  20        1.14        0.00      3.06 o 
   1   9  20       16.87       25.26      3.07 o 
   2   9  20       34.50       32.64      3.83 o 
   1   1  21      112.63      119.94      3.15 o 
   2   1  21        9.04       15.74      1.65 o 
   3   1  21      624.36      569.42      9.64 o 
   4   1  21      593.81      580.23     10.41 o 
   5   1  21      630.05      599.85     12.34 o 
   6   1  21      100.85      111.10      5.46 o 
   7   1  21        8.87        8.52      3.27 o 
   8   1  21       88.57       84.77      5.99 o 
   0   2  21      299.88      289.23      7.34 o 
   1   2  21       73.23       69.20      2.64 o 
   2   2  21      162.67      159.46      4.10 o 
   3   2  21      507.30      512.07      9.14 o 
   4   2  21      693.66      698.08     12.05 o 
   5   2  21      152.18      142.03      5.94 o 
   6   2  21       44.62       48.66      4.30 o 
   7   2  21       20.67       17.41      3.48 o 
   8   2  21       24.26       27.37      3.62 o 
   1   3  21       93.63       86.75      3.01 o 
   2   3  21      274.55      260.44      5.03 o 
   3   3  21       17.24       12.23      2.75 o 
   4   3  21       18.68       16.44      2.83 o 
   5   3  21       20.31       21.71      3.32 o 
   6   3  21      156.51      158.98      5.90 o 
   7   3  21       25.30       25.27      3.34 o 
   0   4  21      415.75      406.83      9.90 o 
   1   4  21      565.51      560.52      8.48 o 
   2   4  21      197.78      184.43      4.73 o 
   3   4  21       78.06       71.85      3.52 o 
   4   4  21       19.87       17.21      2.71 o 
   5   4  21       76.49       71.38      4.18 o 
   6   4  21       44.57       36.55      3.64 o 
   7   4  21      112.04      103.68      5.31 o 
   1   5  21      255.81      261.62      5.68 o 
   2   5  21      367.89      369.65      7.39 o 
   3   5  21      158.50      141.26      6.21 o 
   4   5  21        8.59       11.40      2.94 o 
   5   5  21        6.55        6.38      3.01 o 
   6   5  21       60.00       74.42      4.55 o 
   0   6  21     1313.33     1250.12     22.72 o 
   1   6  21      124.10      119.35      4.29 o 
   2   6  21       51.91       50.42      3.07 o 
   3   6  21        0.26        5.75      3.06 o 
   4   6  21      388.34      347.66      9.62 o 
   5   6  21       41.49       41.83      4.51 o 
   6   6  21       34.68       41.22      4.26 o 
   1   7  21        6.73        4.89      2.36 o 
   2   7  21       16.72        9.61      2.45 o 
   3   7  21        0.38        0.00      2.26 o 
   4   7  21       37.09       34.71      4.11 o 
   5   7  21       12.33       12.32      3.77 o 
   0   8  21       33.65       38.58      4.88 o 
   1   8  21        0.81        3.23      2.34 o 
   2   8  21       44.19       47.87      4.00 o 
   3   8  21       12.17       18.98      3.20 o 
   1   9  21       12.77       19.44      3.66 o 
   0   0  22      957.95     1001.15     24.13 o 
   1   0  22      139.19      148.48      5.00 o 
   2   0  22       39.75       42.42      3.16 o 
   3   0  22      189.79      203.27      7.61 o 
   4   0  22      432.46      438.98     20.15 o 
   5   0  22      207.71      217.13      9.01 o 
   6   0  22      391.99      405.91     16.10 o 
   7   0  22       57.75       63.00      8.95 o 
   8   0  22        3.39        8.70      5.08 o 
   1   1  22      530.78      518.08      7.58 o 
   2   1  22      266.35      275.58      4.93 o 
   3   1  22       46.58       44.26      2.89 o 
   4   1  22      208.85      199.55      5.76 o 
   5   1  22        9.81       11.02      2.96 o 
   6   1  22       17.98       19.81      3.55 o 
   7   1  22        0.73        0.81      2.93 o 
   8   1  22       16.17       21.28      4.24 o 
   0   2  22       14.60       13.68      2.37 o 
   1   2  22       83.47       77.59      2.97 o 
   2   2  22        0.08        1.15      1.47 o 
   3   2  22      992.03      920.05     16.57 o 
   4   2  22      517.74      508.02      9.93 o 
   5   2  22      158.19      175.15      6.54 o 
   6   2  22       26.56       24.61      3.60 o 
   7   2  22        6.61        7.59      3.16 o 
   1   3  22       12.61       13.60      1.91 o 
   2   3  22       33.65       28.54      2.21 o 
   3   3  22      631.23      626.59     10.91 o 
   4   3  22      385.32      349.43      8.17 o 
   5   3  22      244.62      226.90      6.70 o 
   6   3  22       55.27       61.07      4.26 o 
   7   3  22        7.37        9.16      3.42 o 
   0   4  22     1551.71     1518.40     36.89 o 
   1   4  22      244.17      240.49      5.26 o 
   2   4  22        5.09        1.26      2.05 o 
   3   4  22      133.99      146.79      5.01 o 
   4   4  22      154.91      155.89      5.49 o 
   5   4  22        1.20        3.65      2.57 o 
   6   4  22       38.69       30.77      3.57 o 
   7   4  22        0.00        0.13      3.51 o 
   1   5  22      319.63      340.73      6.58 o 
   2   5  22      359.87      331.79      6.96 o 
   3   5  22       11.11        7.12      2.45 o 
   4   5  22       98.06       91.65      5.19 o 
   5   5  22        7.86        9.55      3.03 o 
   6   5  22       83.71       78.93      4.83 o 
   0   6  22        3.92       10.73      3.17 o 
   1   6  22        0.39        0.00      1.99 o 
   2   6  22       91.63       86.21      3.76 o 
   3   6  22        6.66        7.35      2.51 o 
   4   6  22       16.27       15.43      3.29 o 
   5   6  22       11.55        9.75      3.78 o 
   6   6  22       21.55       21.90      4.43 o 
   1   7  22        7.19        4.51      2.34 o 
   2   7  22       74.20       71.51      4.09 o 
   3   7  22        7.07        3.51      2.59 o 
   4   7  22        7.59        8.02      3.30 o 
   5   7  22        5.25        2.92      3.41 o 
   0   8  22       10.16        4.81      4.77 o 
   1   8  22        0.47        0.61      2.24 o 
   2   8  22        7.00        6.98      2.78 o 
   3   8  22        0.00        0.00      2.85 o 
   1   1  23       11.63       15.67      1.76 o 
   2   1  23     1372.39     1412.63     16.19 o 
   3   1  23        1.48        0.00      2.33 o 
   4   1  23       89.29       85.91      4.70 o 
   5   1  23        6.98        4.75      4.33 o 
   6   1  23       40.76       43.13      4.09 o 
   7   1  23        0.65        5.23      3.22 o 
   0   2  23       13.31        8.98      2.41 o 
   1   2  23       65.24       66.71      2.71 o 
   2   2  23      144.60      142.62      3.63 o 
   3   2  23      255.25      247.54      7.11 o 
   4   2  23       17.87       29.09      3.53 o 
   5   2  23       78.09       71.55      4.53 o 
   6   2  23       26.18       25.52      3.89 o 
   7   2  23        0.00        0.00      3.25 o 
   1   3  23       11.67       12.04      1.90 o 
   2   3  23        8.57        6.47      3.18 o 
   3   3  23       79.25       87.03      4.57 o 
   4   3  23        0.35        5.06      2.94 o 
   5   3  23       20.81       14.49      4.11 o 
   6   3  23        6.22        7.01      2.98 o 
   7   3  23       38.35       38.08      4.01 o 
   0   4  23     1331.09     1361.00     25.17 o 
   1   4  23      107.47      107.99      3.73 o 
   2   4  23        0.16        2.27      2.05 o 
   3   4  23       97.56       91.66      4.11 o 
   4   4  23       14.38       13.15      2.84 o 
   5   4  23        4.56        6.68      3.25 o 
   6   4  23        7.65        6.14      3.01 o 
   7   4  23        3.22        5.47      3.57 o 
   1   5  23       22.87       27.98      2.48 o 
   2   5  23        7.16        9.66      3.02 o 
   3   5  23       15.42       13.05      2.63 o 
   4   5  23       40.06       31.74      3.64 o 
   5   5  23        0.23        0.00      2.64 o 
   6   5  23        0.03        6.12      3.68 o 
   0   6  23      399.39      390.12     10.62 o 
   1   6  23       37.44       36.54      3.08 o 
   2   6  23        3.51        6.22      2.83 o 
   3   6  23       40.38       37.83      3.45 o 
   4   6  23       64.02       66.75      4.63 o 
   5   6  23       12.67       11.37      5.16 o 
   1   7  23       17.77       24.96      2.84 o 
   2   7  23        8.15        5.26      2.80 o 
   3   7  23        0.14        0.00      2.48 o 
   4   7  23       43.09       42.01      4.20 o 
   0   8  23        6.89        3.88      4.40 o 
   1   8  23        1.55        0.00      2.29 o 
   2   8  23       57.86       64.74      4.29 o 
   3   8  23        6.98       11.71      3.27 o 
   0   0  24        8.26        7.82      3.35 o 
   1   0  24      275.50      276.77      7.25 o 
   2   0  24       14.53       19.18      2.63 o 
   3   0  24      239.38      238.43      8.55 o 
   4   0  24      388.16      420.84     15.83 o 
   5   0  24        1.10        2.71      6.75 o 
   6   0  24       91.96      114.85      8.98 o 
   7   0  24        2.87        3.47      4.90 o 
   1   1  24       34.42       42.41      2.29 o 
   2   1  24      440.42      425.65      6.69 o 
   3   1  24       18.06       21.79      2.91 o 
   4   1  24      230.59      229.89      7.96 o 
   5   1  24       26.77       31.71      3.59 o 
   6   1  24        3.91        4.36      3.06 o 
   7   1  24       23.22       23.57      3.88 o 
   0   2  24        0.95        6.83      2.63 o 
   1   2  24       56.66       57.00      2.61 o 
   2   2  24        5.19        3.80      1.64 o 
   3   2  24       10.75        9.83      2.94 o 
   4   2  24      718.98      696.70     13.53 o 
   5   2  24       41.63       42.65      3.89 o 
   6   2  24       15.11       15.79      3.40 o 
   7   2  24        5.57        7.02      3.57 o 
   1   3  24      201.85      194.15      4.59 o 
   2   3  24       12.19       16.14      2.64 o 
   3   3  24       37.90       45.24      3.75 o 
   4   3  24        2.30        0.10      2.97 o 
   5   3  24        2.81        6.98      3.12 o 
   6   3  24       30.61       27.55      3.47 o 
   7   3  24       28.07       29.36      3.62 o 
   0   4  24     1822.26     1848.37     30.11 o 
   1   4  24        5.22        6.46      2.17 o 
   2   4  24     1099.57     1083.08     16.60 o 
   3   4  24       55.98       53.21      3.92 o 
   4   4  24        3.75        0.67      2.62 o 
   5   4  24       19.69       18.62      2.96 o 
   6   4  24        1.12        0.04      2.92 o 
   1   5  24      113.01      114.46      4.21 o 
   2   5  24       58.09       52.63      3.53 o 
   3   5  24       39.14       32.78      3.00 o 
   4   5  24        1.85        2.21      2.75 o 
   5   5  24        3.41        3.75      3.04 o 
   6   5  24        2.30        8.49      3.50 o 
   0   6  24       37.35       48.29      4.05 o 
   1   6  24        0.86        0.00      1.93 o 
   2   6  24       20.04       20.63      2.95 o 
   3   6  24        8.90        2.89      2.47 o 
   4   6  24       68.50       54.08      4.48 o 
   5   6  24        8.30        6.11      3.48 o 
   1   7  24        2.69        4.30      2.25 o 
   2   7  24       27.50       26.90      3.29 o 
   3   7  24        2.91        4.01      3.37 o 
   4   7  24        2.30        4.03      3.21 o 
   0   8  24       48.79       36.54      4.90 o 
   1   8  24        3.74        0.90      2.64 o 
   2   8  24       10.71       13.52      3.15 o 
   1   1  25       99.87       97.72      3.37 o 
   2   1  25        5.76        7.55      1.96 o 
   3   1  25      199.84      186.45      6.20 o 
   4   1  25       12.85       11.64      5.15 o 
   5   1  25       49.82       48.44      4.73 o 
   6   1  25       69.84       64.03      5.10 o 
   7   1  25        0.95        1.54      3.05 o 
   0   2  25       43.67       44.16      3.53 o 
   1   2  25       16.17       15.71      2.18 o 
   2   2  25      138.46      143.54      4.28 o 
   3   2  25      222.64      237.26      7.16 o 
   4   2  25       50.38       43.79      3.84 o 
   5   2  25       44.35       46.81      4.04 o 
   6   2  25       98.74      106.58      7.46 o 
   7   2  25        9.16       13.70      4.19 o 
   1   3  25      126.77      123.07      3.80 o 
   2   3  25      787.27      792.88     13.07 o 
   3   3  25       87.73       91.40      4.79 o 
   4   3  25      339.50      321.11      8.88 o 
   5   3  25       17.79       16.48      3.24 o 
   6   3  25       55.95       64.34      4.48 o 
   7   3  25       39.46       35.32      4.10 o 
   0   4  25      687.17      669.56     14.15 o 
   1   4  25      218.15      226.27      5.26 o 
   2   4  25      753.35      750.42     12.91 o 
   3   4  25      143.49      140.78      5.88 o 
   4   4  25        0.61        5.71      2.66 o 
   5   4  25       21.47       22.35      4.73 o 
   6   4  25       10.77        9.92      3.31 o 
   1   5  25      324.95      332.70      6.56 o 
   2   5  25       69.30       67.11      3.83 o 
   3   5  25       12.05       12.52      3.01 o 
   4   5  25        4.89        4.77      2.86 o 
   5   5  25       13.16       21.93      3.54 o 
   6   5  25      130.27      133.21      6.70 o 
   0   6  25      274.43      287.57      9.14 o 
   1   6  25       40.52       42.72      3.04 o 
   2   6  25        1.24        0.63      2.39 o 
   3   6  25        3.11        1.28      2.36 o 
   4   6  25       18.78       22.20      3.86 o 
   5   6  25        4.56        3.72      4.90 o 
   1   7  25       14.84       15.53      2.78 o 
   2   7  25       15.81       19.01      2.77 o 
   3   7  25       17.62       19.50      3.37 o 
   4   7  25        3.35        9.46      3.46 o 
   0   8  25       84.48      101.11      7.12 o 
   1   8  25        3.29        0.04      2.63 o 
   2   8  25        1.16        3.15      2.89 o 
   0   0  26       25.96       23.60      4.12 o 
   1   0  26       57.59       48.99      3.89 o 
   2   0  26       67.13       65.71      5.03 o 
   3   0  26       57.19       62.45      6.54 o 
   4   0  26       75.05       69.90      6.80 o 
   5   0  26      198.06      186.49     10.61 o 
   6   0  26       89.87       82.95     11.04 o 
   7   0  26       25.78       25.70      8.93 o 
   1   1  26        1.33        3.43      1.67 o 
   2   1  26       16.49       14.58      2.22 o 
   3   1  26        1.33        6.00      2.61 o 
   4   1  26        8.67       13.10      6.19 o 
   5   1  26       27.44       27.55      3.91 o 
   6   1  26        6.00        5.23      3.14 o 
   7   1  26       16.01       11.58      4.17 o 
   0   2  26      214.25      242.86      7.33 o 
   1   2  26       37.81       36.92      2.40 o 
   2   2  26      327.46      345.33      7.51 o 
   3   2  26      156.94      166.34      6.07 o 
   4   2  26       58.42       52.84      3.91 o 
   5   2  26       10.07        5.99      3.33 o 
   6   2  26        5.12        5.14      3.13 o 
   7   2  26       12.60       19.24      5.00 o 
   1   3  26      494.37      474.50      7.85 o 
   2   3  26      100.13      100.25      4.34 o 
   3   3  26      875.33      803.95     15.17 o 
   4   3  26      122.44       97.06      5.08 o 
   5   3  26      134.12      121.87      6.88 o 
   6   3  26        3.05        2.91      3.79 o 
   0   4  26       48.09       49.08      5.52 o 
   1   4  26       15.54       13.56      2.35 o 
   2   4  26        5.17        5.99      2.68 o 
   3   4  26       76.75       71.26      4.57 o 
   4   4  26       88.07       81.41      4.86 o 
   5   4  26        5.03        3.24      4.74 o 
   6   4  26        0.19        2.76      3.31 o 
   1   5  26       43.91       41.33      2.99 o 
   2   5  26        2.61        4.76      2.34 o 
   3   5  26       28.92       32.38      3.70 o 
   4   5  26        3.93        0.00      4.21 o 
   5   5  26        2.86        3.53      3.13 o 
   0   6  26      208.26      203.97      7.85 o 
   1   6  26        1.80        0.00      2.12 o 
   2   6  26        8.74        7.78      2.51 o 
   3   6  26        0.60        3.35      2.86 o 
   4   6  26       59.25       60.07      4.78 o 
   1   7  26       24.74       20.12      3.15 o 
   2   7  26        6.75        4.09      2.53 o 
   3   7  26        8.43       13.23      3.35 o 
   0   8  26        1.08        8.21      7.22 o 
   1   1  27       18.71       17.70      1.98 o 
   2   1  27        1.92        6.23      2.41 o 
   3   1  27      139.04      139.91      5.57 o 
   4   1  27        0.40        1.93      2.92 o 
   5   1  27       35.46       37.70      5.07 o 
   6   1  27       32.22       28.83      4.22 o 
   7   1  27        4.92        0.56      5.19 o 
   0   2  27      136.19      148.66      5.87 o 
   1   2  27      547.51      498.44      7.95 o 
   2   2  27      381.52      341.33      7.60 o 
   3   2  27      650.63      584.48     12.21 o 
   4   2  27      244.58      226.46      8.33 o 
   5   2  27       57.32       56.87      4.77 o 
   6   2  27       43.52       53.61      5.43 o 
   1   3  27      626.08      617.17      9.37 o 
   2   3  27       24.57       30.79      4.00 o 
   3   3  27       66.68       98.46      5.09 o 
   4   3  27       33.73       36.62      3.81 o 
   5   3  27        9.90       11.70      4.87 o 
   6   3  27       10.00        9.44      4.55 o 
   0   4  27       58.95       61.11      4.54 o 
   1   4  27      230.74      231.14      5.83 o 
   2   4  27       18.16       16.75      2.85 o 
   3   4  27        8.99        1.13      3.09 o 
   4   4  27       37.17       40.57      4.12 o 
   5   4  27       18.61       19.53      4.11 o 
   6   4  27        9.12        4.88      3.62 o 
   1   5  27       11.59        9.85      2.26 o 
   2   5  27        3.46        6.62      2.60 o 
   3   5  27       27.56       29.87      4.38 o 
   4   5  27       30.25       30.02      3.77 o 
   5   5  27       10.02       11.51      3.23 o 
   0   6  27       13.08        8.20      4.01 o 
   1   6  27       64.49       58.75      3.92 o 
   2   6  27       21.68       21.73      3.16 o 
   3   6  27        0.21        3.51      2.97 o 
   4   6  27        5.99        3.72      4.37 o 
   1   7  27       60.57       73.04      4.54 o 
   2   7  27      138.69      132.85      5.65 o 
   3   7  27        2.16        5.11      2.99 o 
   0   0  28      183.83      182.02      8.86 o 
   1   0  28       10.20       10.64      2.64 o 
   2   0  28       21.54       20.72      3.91 o 
   3   0  28      179.11      182.91     10.09 o 
   4   0  28       60.74       53.36     14.96 o 
   5   0  28       68.24       75.71      7.25 o 
   6   0  28        0.65        0.00      4.98 o 
   1   1  28       64.99       55.68      2.73 o 
   2   1  28      111.01      104.46      4.36 o 
   3   1  28       28.30       28.19      3.24 o 
   4   1  28       61.01       71.50      7.97 o 
   5   1  28       20.89       17.42      3.62 o 
   6   1  28       89.78       94.80      6.05 o 
   0   2  28      124.67      150.67     12.88 o 
   1   2  28        2.81        9.45      2.54 o 
   2   2  28       82.19       67.52      4.20 o 
   3   2  28       55.85       50.73      4.47 o 
   4   2  28      154.27      158.59      7.16 o 
   5   2  28       17.21       17.80      3.84 o 
   6   2  28       35.81       31.90      4.72 o 
   1   3  28      192.52      187.61      4.82 o 
   2   3  28     1194.00     1170.57     17.74 o 
   3   3  28      131.84      154.22      6.23 o 
   4   3  28      282.82      272.87      8.42 o 
   5   3  28       69.28       80.36      5.69 o 
   6   3  28       15.72       12.11      4.55 o 
   0   4  28      779.76      752.51     15.74 o 
   1   4  28        4.94        4.05      2.13 o 
   2   4  28      127.34      135.92      7.17 o 
   3   4  28       27.46       21.57      3.53 o 
   4   4  28        1.54        7.37      2.84 o 
   5   4  28        4.27        6.01      4.17 o 
   1   5  28       74.14       71.73      4.05 o 
   2   5  28      115.06      123.32      5.11 o 
   3   5  28        6.05        6.56      3.18 o 
   4   5  28       15.35        9.04      3.30 o 
   5   5  28        5.71       10.14      3.87 o 
   0   6  28       75.34       84.41      5.00 o 
   1   6  28       30.70       20.87      3.03 o 
   2   6  28        0.49        6.19      3.24 o 
   3   6  28        4.49        0.94      3.03 o 
   4   6  28        4.41        3.90      3.91 o 
   1   7  28        0.05        0.66      2.88 o 
   2   7  28        0.44        4.02      2.88 o 
   1   1  29        6.14        9.92      1.79 o 
   2   1  29       16.22       19.75      2.73 o 
   3   1  29       15.08       15.18      2.98 o 
   4   1  29       17.10       14.35      3.41 o 
   5   1  29        5.50        3.35      3.70 o 
   6   1  29        0.78        2.08      3.61 o 
   0   2  29      800.99      799.16     15.86 o 
   1   2  29        8.41       10.55      2.20 o 
   2   2  29        1.64        5.81      4.42 o 
   3   2  29      106.71      108.50      5.20 o 
   4   2  29      402.44      408.63     11.66 o 
   5   2  29      132.64      142.56      6.97 o 
   6   2  29        0.27        0.00      5.00 o 
   1   3  29       28.62       39.12      4.58 o 
   2   3  29      995.32      964.10     17.36 o 
   3   3  29       36.17       49.72      4.82 o 
   4   3  29       52.33       50.53      4.57 o 
   5   3  29       44.05       53.55      4.91 o 
   6   3  29       65.86       76.00      5.91 o 
   0   4  29      117.38      127.82      6.70 o 
   1   4  29       36.65       41.26      3.37 o 
   2   4  29      101.99      104.94      5.51 o 
   3   4  29       49.81       49.44      4.09 o 
   4   4  29        3.95        5.11      2.98 o 
   5   4  29       24.90       30.05      4.15 o 
   1   5  29        0.13        0.00      2.43 o 
   2   5  29       19.31       10.49      3.01 o 
   3   5  29        1.10        0.39      2.93 o 
   4   5  29        0.03        3.86      4.21 o 
   0   6  29       58.63       56.20      4.43 o 
   1   6  29       38.68       36.99      3.42 o 
   2   6  29        0.17        0.18      4.37 o 
   3   6  29       31.43       39.20      4.35 o 
   1   7  29       21.02       25.49      3.78 o 
   0   0  30      139.03      129.14      7.60 o 
   1   0  30       57.98       51.08      3.68 o 
   2   0  30       32.83       38.68      4.46 o 
   3   0  30       12.96       15.35     10.41 o 
   4   0  30        0.02        5.77      4.55 o 
   5   0  30       13.27       10.61      4.95 o 
   6   0  30       15.15       21.76      5.48 o 
   1   1  30        3.02        4.20      1.77 o 
   2   1  30       27.77       22.25      4.00 o 
   3   1  30        0.02        0.00      3.04 o 
   4   1  30       76.62       74.03      5.44 o 
   5   1  30        0.75        0.00      3.05 o 
   6   1  30       75.59       80.45      6.03 o 
   0   2  30        4.24       15.06      3.10 o 
   1   2  30       30.77       27.98      2.70 o 
   2   2  30       76.47       80.77      5.01 o 
   3   2  30        8.98        2.62      2.72 o 
   4   2  30      135.70      131.84      6.71 o 
   5   2  30       43.29       57.91      5.09 o 
   6   2  30        6.22       13.47      4.97 o 
   1   3  30      615.55      663.94     12.00 o 
   2   3  30        6.34       12.23      4.23 o 
   3   3  30      204.70      207.29      7.34 o 
   4   3  30      105.34      106.07      6.30 o 
   5   3  30       48.89       40.09      5.16 o 
   0   4  30     1284.64     1270.24     23.29 o 
   1   4  30       56.57       44.47      3.49 o 
   2   4  30      104.11      101.88      5.26 o 
   3   4  30        1.69        2.90      2.96 o 
   4   4  30      235.48      246.59      8.36 o 
   5   4  30       13.62       16.99      3.96 o 
   1   5  30       17.77       27.70      3.22 o 
   2   5  30       29.83       25.33      3.64 o 
   3   5  30       34.92       33.10      3.77 o 
   4   5  30       14.35       16.27      3.43 o 
   0   6  30       29.56       35.36      4.68 o 
   1   6  30       19.92       22.81      3.98 o 
   2   6  30        5.25       14.12      3.61 o 
   3   6  30        4.55        6.05      3.95 o 
   1   1  31       72.84       83.58      3.54 o 
   2   1  31      123.51      121.25      5.36 o 
   3   1  31       15.27        8.96      3.23 o 
   4   1  31       11.61       24.13      4.93 o 
   5   1  31        7.19        3.89      3.18 o 
   0   2  31      142.42      144.30      6.01 o 
   1   2  31        5.19        9.34      2.39 o 
   2   2  31        0.00        2.92      4.12 o 
   3   2  31       30.54       25.36      3.48 o 
   4   2  31        1.03        2.14      4.23 o 
   5   2  31       14.09       22.42      4.75 o 
   1   3  31      331.87      359.97      8.31 o 
   2   3  31       15.62       18.04      3.28 o 
   3   3  31        5.12       10.27      3.08 o 
   4   3  31       94.44       98.08      9.08 o 
   5   3  31       42.89       44.77      4.71 o 
   0   4  31      832.70      840.92     17.45 o 
   1   4  31       49.32       57.03      3.86 o 
   2   4  31      228.20      224.51      7.59 o 
   3   4  31       31.98       38.10      4.05 o 
   4   4  31       14.50       12.81      3.85 o 
   1   5  31       90.11       81.86      4.43 o 
   2   5  31      163.46      168.55      6.88 o 
   3   5  31        1.21        4.64      3.16 o 
   0   6  31        5.19        1.18      3.38 o 
   1   6  31        2.27        3.18      2.79 o 
   2   6  31        1.37        1.94      3.17 o 
   0   0  32       64.33       50.21      5.28 o 
   1   0  32        0.00        4.83      4.02 o 
   2   0  32       44.95       50.40      7.53 o 
   3   0  32      160.63      171.99     10.30 o 
   4   0  32       43.23       49.85      6.53 o 
   5   0  32        0.42        0.00      5.75 o 
   1   1  32      410.45      405.13      8.76 o 
   2   1  32        9.73        9.58      2.91 o 
   3   1  32        6.77        3.37      4.12 o 
   4   1  32       60.53       61.21      5.05 o 
   5   1  32        2.68        4.68      3.24 o 
   0   2  32       65.70       61.38      4.34 o 
   1   2  32      172.25      155.23      5.09 o 
   2   2  32       34.03       34.36      3.52 o 
   3   2  32       89.78       83.91      5.48 o 
   4   2  32       11.90       18.16      3.91 o 
   5   2  32       56.45       65.99      5.52 o 
   1   3  32      270.45      262.63     10.15 o 
   2   3  32       43.16       50.18      4.29 o 
   3   3  32        9.77       10.13      3.28 o 
   4   3  32        8.50       22.86      5.23 o 
   5   3  32       19.99       19.11      6.19 o 
   0   4  32      309.11      294.80      9.34 o 
   1   4  32       31.07       31.20      3.20 o 
   2   4  32      155.74      155.41      6.51 o 
   3   4  32        0.09        7.64      4.32 o 
   4   4  32       36.34       33.92      4.45 o 
   1   5  32       43.95       41.29      4.52 o 
   2   5  32        0.35        1.81      3.11 o 
   3   5  32       21.64       27.95      3.82 o 
   0   6  32        2.49       20.22      5.81 o 
   1   6  32        0.11        6.72      3.04 o 
   1   1  33      140.12      130.81      4.93 o 
   2   1  33       11.58       11.61      2.88 o 
   3   1  33        2.67        5.07      3.47 o 
   4   1  33        5.65        6.59      3.56 o 
   5   1  33        0.28        0.00      3.52 o 
   0   2  33       82.78       84.55      4.89 o 
   1   2  33       58.25       69.95      4.49 o 
   2   2  33       20.79       13.44      3.13 o 
   3   2  33        8.00       15.04      3.76 o 
   4   2  33       76.22       88.60      5.87 o 
   5   2  33      234.59      241.17      9.87 o 
   1   3  33       21.87       22.77      3.02 o 
   2   3  33       37.46       42.49      5.85 o 
   3   3  33      113.10      104.53      5.52 o 
   4   3  33       40.82       48.01      5.05 o 
   0   4  33        9.89        6.79      7.03 o 
   1   4  33       19.18       18.28      2.87 o 
   2   4  33       35.07       44.33      4.35 o 
   3   4  33       47.43       40.46      4.16 o 
   1   5  33       17.79       30.53      4.34 o 
   2   5  33        0.01        0.00      3.49 o 
   0   0  34      127.72      156.06      8.99 o 
   1   0  34        0.45        3.27      3.52 o 
   2   0  34       26.36       24.37      8.13 o 
   3   0  34       13.14       14.75      5.32 o 
   4   0  34        0.43        6.76      9.82 o 
   1   1  34       11.08       25.18      3.37 o 
   2   1  34        0.78        9.45      3.11 o 
   3   1  34       86.25       83.47      5.92 o 
   4   1  34        8.89        9.69      3.62 o 
   0   2  34      205.64      216.08      7.58 o 
   1   2  34       10.56       20.43      3.32 o 
   2   2  34        5.04        8.97      2.85 o 
   3   2  34       16.38       15.56      5.92 o 
   4   2  34       47.70       54.49      5.32 o 
   1   3  34        7.20        2.85      2.88 o 
   2   3  34        3.39       11.97      6.29 o 
   3   3  34        7.92       14.25      3.66 o 
   4   3  34       14.12       14.16      5.17 o 
   0   4  34       20.92       24.27      6.60 o 
   1   4  34       22.86       30.78      3.80 o 
   2   4  34        0.11        0.46      2.80 o 
   3   4  34        7.69       13.66      3.64 o 
   1   5  34        0.71        2.82      2.90 o 
   1   1  35        0.43        7.62      2.74 o 
   2   1  35       61.86       69.11      5.09 o 
   3   1  35        0.02        2.91      3.26 o 
   4   1  35        5.49        9.56      3.74 o 
   0   2  35       29.75       42.69      6.25 o 
   1   2  35       60.49       67.25      4.44 o 
   2   2  35        3.80        6.08      3.04 o 
   3   2  35       61.10       74.26      5.49 o 
   4   2  35       34.16       31.83      4.77 o 
   1   3  35       20.39       32.59      3.65 o 
   2   3  35        2.93        6.99      3.47 o 
   3   3  35        1.60        3.52      3.72 o 
   0   4  35       39.19       51.95      6.84 o 
   1   4  35        8.05        5.65      4.40 o 
   2   4  35       17.94       22.28      3.61 o 
   0   0  36      802.92      723.17     33.09 o 
   1   0  36        8.29       16.78      4.33 o 
   2   0  36        7.14        6.53      4.55 o 
   3   0  36       11.93       18.08      6.10 o 
   1   1  36       20.81       20.41      3.63 o 
   2   1  36        5.36        6.70      3.42 o 
   3   1  36       38.48       44.68      4.78 o 
   0   2  36      104.67      110.61      6.94 o 
   1   2  36        8.19       13.18      3.31 o 
   2   2  36        4.15        6.85      3.03 o 
   3   2  36        8.21       13.51      3.89 o 
   1   3  36       38.78       40.31      3.93 o 
   2   3  36        0.02        1.65      3.11 o 
   0   4  36       32.46       31.49      8.84 o 
   1   4  36       29.54       36.80      4.01 o 
   1   1  37       39.85       38.14      3.71 o 
   2   1  37      108.91      122.43      6.42 o 
   3   1  37       23.52       31.13      4.27 o 
   0   2  37        1.43        9.29      4.08 o 
   1   2  37        8.45        9.31      3.43 o 
   2   2  37        4.91        9.95      4.21 o 
   1   3  37        4.54        6.52      3.19 o 
   0   0  38       84.49       92.37     12.94 o 
   1   0  38       44.71       43.03      7.54 o 
   2   0  38      378.24      391.37     23.29 o 
   1   1  38       40.30       42.99      3.92 o 
   2   1  38        0.00        3.51      3.43 o 
   0   2  38       56.72       88.59     13.24 o 
   1   2  38        6.18       11.22      3.32 o 
                                                 
